# Supplementary material for: Examining the additive risk of TBI and comorbid conditions on dementia in military veterans: a retrospective cohort study
Source: Alzheimers Res Ther. 2026 May 28;18:174. doi: 10.1186/s13195-026-02086-5 (PMC13403857; doi:10.1186/s13195-026-02086-5)
Supplement: Supplementary file 1 — Supplementary Material 1. [file 13195_2026_2086_MOESM1_ESM.xlsx]

## Sheet: sTable 1
Supplemental Table 1. ICD Codes Used to Define ADRD
PHENOTYPE	ICD-9	ICD-10
ADRD	331.0 - Alzheimer Disease	G30.0 - Alzheimer Disease Early Onset
	294.20 - Unspecified dementia without behavioral disturbance	G30.1 - Alzheimer Disease
	294.21 - Unspecified dementia with behavioral disturbance	G30.8 - Alzheimer Disease
	294.8 - Other persistent mental disorders	G30.9 - Alzheimer Disease
	290.0 - Senile dementia uncomplicated	F03.90 - Unspecified dementia without behavioral disturbance
	290.20 - Senile dementia with delusional features	F03.91 - Unspecified dementia with behavioral disturbance
	290.21 - Senile dementia with depressive features	F01.50 - Vascular dementia
	290.3 - Senile dementia with delirium	F01.51 - Vascular dementia
	331.2 - Senile degeneration of the brain	G31.83 - Lewy Body Dementia
	290.40 - Vascular Dementia	G31.0 - Frontotemporal dementia
	290.41 - Vascular Dementia	G31.09 - Other Frontotemporal Dementia
	290.42 - Vascular dementia	G31.1 Senile Degeneration of the brain
	290.43 - Vascular Dementia
	331.82 - Lewy Body Dementia
	331.1 - Frontotemporal Dementia
	331.19 - Other Frontotemporal dementia
	290.10 - Presenile Dementia
	290.11 - Presenile dementia with delirium
	290.12 - Presenile Delusion
	290.13 - Presenile dementia with depressive features

## Sheet: sTable 2a
Supplemental Table 2. TBI ICD 9 & 10 Codes
ICD Code	Code Type	ICD Description
310.2	ICD 9	Postconcussion Syndrome
800.0	ICD 9	closed fracture of vault of skull w/o mention of intracranial injury
800.00	ICD 9	closed fracture of vault of skull w/o mention of intracranial injury w/state of consciousness unspecified
800.01	ICD 9	closed fracture of vault of skull w/o mention of intracranial injuryy w/o LOC
800.02	ICD 9	closed fracture of vault of skull w/o mention of intracranial injury w/brief (< 1 hr) LOC
800.03	ICD 9	closed fracture of vault of skull w/o mention of intracranial injury w/moderate (1-24 hrs) LOC
800.04	ICD 9	closed fracture of vault of skull w/o mention of intracranial injury w/prolonged (> 24 hrs) LOC and return to pre-existing conscious level
800.05	ICD 9	closed fracture of vault of skull w/o mention of intracranial injury w/prolonged (>24 hrs) LOC w/o return to pre-existing conscious level
800.06	ICD 9	closed fracture of vault of skull w/o mention of intracranial injury w/LOC of unspecified duration
800.09	ICD 9	closed fracture of vault of skull w/o mention of intracranial injury w/concussion unspecified
800.1	ICD 9	closed fracture of vault of skull with cerebral laceration and contusion
800.10	ICD 9	closed fracture of vault of skull with cerebral laceration and contusion w/state of consciousness unspecified
800.11	ICD 9	closed fracture of vault of skull with cerebral laceration and contusion w/o LOC
800.12	ICD 9	closed fracture of vault of skull with cerebral laceration and contusion w/brief (<1 hr) LOC
800.13	ICD 9	closed fracture of vault of skull with cerebral laceration and contusion w/moderate (1-24 hrs) LOC
800.14	ICD 9	closed fracture of vault of skull with cerebral laceration and contusion w/prolonged (>24 hrs) LOC and return to pre-existing conscious level
800.15	ICD 9	closed fracture of vault of skull with cerebral laceration and contusion w/prolonged (>24 hrs) LOC w/o return to pre-existing conscious level
800.16	ICD 9	closed fracture of vault of skull with cerebral laceration and contusion w/LOC of unspecified duration
800.19	ICD 9	closed fracture of vault of skull with cerebral laceration and contusion w/concussion unspecified
800.2	ICD 9	closed fracture of vault of skull with subarachnoid subdural and extradural hemorrhage
800.20	ICD 9	closed fracture of vault of skull with subarachnoid subdural and extradural hemorrhage w/state of consciousness unspecified
800.21	ICD 9	closed fracture of vault of skull with subarachnoid subdural and extradural hemorrhage w/o LOC
800.22	ICD 9	closed fracture of vault of skull with subarachnoid subdural and extradural hemorrhage w/brief (<1 hr) LOC
800.23	ICD 9	closed fracture of vault of skull with subarachnoid subdural and extradural hemorrhage w/moderate (1-24 hrs) LOC
800.24	ICD 9	closed fracture of vault of skull with subarachnoid subdural and extradural hemorrhage w/prolonged (>24 hrs) LOC and return to pre-existing conscious level
800.25	ICD 9	closed fracture of vault of skull with subarachnoid subdural and extradural hemorrhage w/prolonged (>24 hrs) LOC w/o return to pre-existing conscious level
800.26	ICD 9	closed fracture of vault of skull with subarachnoid subdural and extradural hemorrhage w/LOC of unspecified duration
800.29	ICD 9	closed fracture of vault of skull with subarachnoid subdural and extradural hemorrhage w/concussion unspecified
800.3	ICD 9	closed fracture of vault of skull with other and unspecified intracranial hemorrhage
800.30	ICD 9	closed fracture of vault of skull with other and unspecified intracranial hemorrhage w/state of consciousness unspecified
800.31	ICD 9	closed fracture of vault of skull with other and unspecified intracranial hemorrhage w/o LOC
800.32	ICD 9	closed fracture of vault of skull with other and unspecified intracranial hemorrhagee w/brief (<1 hr) LOC
800.33	ICD 9	closed fracture of vault of skull with other and unspecified intracranial hemorrhage w/moderate (1-24 hrs) LOC
800.34	ICD 9	closed fracture of vault of skull with other and unspecified intracranial hemorrhage w/prolonged (>24 hrs) LOC and return to pre-existing conscious level
800.35	ICD 9	closed fracture of vault of skull with other and unspecified intracranial hemorrhage w/prolonged (>24 hrs) LOC w/o return to pre-existing conscious level
800.36	ICD 9	closed fracture of vault of skull with other and unspecified intracranial hemorrhage w/LOC of unspecified duration
800.39	ICD 9	closed fracture of vault of skull with other and unspecified intracranial hemorrhage w/concussion unspecified
800.4	ICD 9	closed fracture of vault of skull with intracranial injury of other and unspecified nature
800.40	ICD 9	closed fracture of vault of skull with intracranial injury of other and unspecified nature w/state of consciousness unspecified
800.41	ICD 9	closed fracture of vault of skull with intracranial injury of other and unspecified nature w/o LOC
800.42	ICD 9	closed fracture of vault of skull with intracranial injury of other and unspecified nature w/brief (<1 hr) LOC
800.43	ICD 9	closed fracture of vault of skull with intracranial injury of other and unspecified nature w/moderate (1-24 hrs) LOC
800.44	ICD 9	closed fracture of vault of skull with intracranial injury of other and unspecified nature w/prolonged (>24 hrs) LOC and return to pre-existing conscious level
800.45	ICD 9	closed fracture of vault of skull with intracranial injury of other and unspecified nature w/prolonged (>24 hrs) LOC w/o return to pre-existing conscious level
800.46	ICD 9	closed fracture of vault of skull with intracranial injury of other and unspecified nature w/LOC of unspecified duration
800.49	ICD 9	closed fracture of vault of skull with intracranial injury of other and unspecified nature w/concussion unspecified
800.5	ICD 9	open fracture of vault of skull w/o mention of intracranial injury
800.50	ICD 9	open fracture of vault of skull w/o mention of intracranial injury w/state of consciousness unspecified
800.51	ICD 9	open fracture of vault of skull w/o mention of intracranial injury w/o LOC
800.52	ICD 9	open fracture of vault of skull w/o mention of intracranial injury w/brief (<1 hr) LOC
800.53	ICD 9	open fracture of vault of skull w/o mention of intracranial injury w/moderate (1-24 hrs) LOC
800.54	ICD 9	open fracture of vault of skull w/o mention of intracranial injury w/prolonged (>24 hrs) LOC and return to pre-existing conscious level
800.55	ICD 9	open fracture of vault of skull w/o mention of intracranial injury w/prolonged (>24 hrs) LOC w/o return to pre-existing conscious level
800.56	ICD 9	open fracture of vault of skull w/o mention of intracranial injury w/LOC of unspecified duration
800.59	ICD 9	open fracture of vault of skull w/o mention of intracranial injury w/concussion unspecified
800.6	ICD 9	open fracture of vault of skull with cerebral laceration and contusion
800.60	ICD 9	open fracture of vault of skull with cerebral laceration and contusion w/state of consciousness unspecified
800.61	ICD 9	open fracture of vault of skull with cerebral laceration and contusion w/o LOC
800.62	ICD 9	open fracture of vault of skull with cerebral laceration and contusion w/brief (<1 hr) LOC
800.63	ICD 9	open fracture of vault of skull with cerebral laceration and contusion w/moderate (1-24 hrs) LOC
800.64	ICD 9	open fracture of vault of skull with cerebral laceration and contusion w/prolonged (>24 hrs) LOC and return to pre-existing conscious level
800.65	ICD 9	open fracture of vault of skull with cerebral laceration and contusion w/prolonged (>24 hrs) LOC w/o return to pre-existing conscious level
800.66	ICD 9	open fracture of vault of skull with cerebral laceration and contusion w/LOC of unspecified duration
800.69	ICD 9	open fracture of vault of skull with cerebral laceration and contusion w/concussion unspecified
800.7	ICD 9	open fracture of vault of skull with subarachnoid subdural and extradural hemorrhage
800.70	ICD 9	open fracture of vault of skull with subarachnoid subdural and extradural hemorrhage w/state of consciousness unspecified
800.71	ICD 9	open fracture of vault of skull with subarachnoid subdural and extradural hemorrhage w/o LOC
800.72	ICD 9	open fracture of vault of skull with subarachnoid subdural and extradural hemorrhage w/brief (<1 hr) LOC
800.73	ICD 9	open fracture of vault of skull with subarachnoid subdural and extradural hemorrhage w/moderate (1-24 hrs) LOC
800.74	ICD 9	open fracture of vault of skull with subarachnoid subdural and extradural hemorrhage w/prolonged (>24 hrs) LOC and return to pre-existing conscious level
800.75	ICD 9	open fracture of vault of skull with subarachnoid subdural and extradural hemorrhage w/prolonged (>24 hrs) LOC w/o return to pre-existing conscious level
800.76	ICD 9	open fracture of vault of skull with subarachnoid subdural and extradural hemorrhage w/LOC of unspecified duration
800.79	ICD 9	open fracture of vault of skull with subarachnoid subdural and extradural hemorrhage w/concussion unspecified
800.8	ICD 9	open fracture of vault of skull with other and unspecified intracranial hemorrhage
800.80	ICD 9	open fracture of vault of skull with other and unspecified intracranial hemorrhage w/state of consciousness unspecified
800.81	ICD 9	open fracture of vault of skull with other and unspecified intracranial hemorrhage w/o LOC
800.82	ICD 9	open fracture of vault of skull with other and unspecified intracranial hemorrhage w/brief (<1 hr) LOC
800.83	ICD 9	open fracture of vault of skull with other and unspecified intracranial hemorrhage w/moderate (1-24 hrs) LOC
800.84	ICD 9	open fracture of vault of skull with other and unspecified intracranial hemorrhage w/prolonged (>24 hrs) LOC and return to pre-existing conscious level
800.85	ICD 9	open fracture of vault of skull with other and unspecified intracranial hemorrhage w/prolonged (>24 hrs) LOC w/o return to pre-existing conscious level
800.86	ICD 9	open fracture of vault of skull with other and unspecified intracranial hemorrhage w/LOC of unspecified duration
800.89	ICD 9	open fracture of vault of skull with other and unspecified intracranial hemorrhage w/concussion unspecified
800.9	ICD 9	open fracture of vault of skull with intracranial injury of other and unspecified nature
800.90	ICD 9	open fracture of vault of skull with intracranial injury of other and unspecified nature w/state of consciousness unspecified
800.91	ICD 9	open fracture of vault of skull with intracranial injury of other and unspecified nature w/o LOC
800.92	ICD 9	open fracture of vault of skull with intracranial injury of other and unspecified nature w/brief (<1 hr) LOC
800.93	ICD 9	open fracture of vault of skull with intracranial injury of other and unspecified nature w/moderate (1-24 hrs) LOC
800.94	ICD 9	open fracture of vault of skull with intracranial injury of other and unspecified nature w/prolonged (>24 hrs) LOC and return to pre-existing conscious level
800.95	ICD 9	open fracture of vault of skull with intracranial injury of other and unspecified nature w/prolonged (>24 hrs) LOC w/o return to pre-existing conscious level
800.96	ICD 9	open fracture of vault of skull with intracranial injury of other and unspecified nature w/LOC of unspecified duration
800.99	ICD 9	open fracture of vault of skull with intracranial injury of other and unspecified nature w/concussion unspecified
801.0	ICD 9	closed fracture of base of skull w/o mention of intracranial injury
801.00	ICD 9	closed fracture of base of skull w/o mention of intracranial injury w/state of consciousness unspecified
801.01	ICD 9	closed fracture of base of skull w/o mention of intracranial injury w/o LOC
801.02	ICD 9	closed fracture of base of skull w/o mention of intracranial injury w/brief (<1 hr) LOC
801.03	ICD 9	closed fracture of base of skull w/o mention of intracranial injury w/moderate (1-24 hrs) LOC
801.04	ICD 9	closed fracture of base of skull w/o mention of intracranial injury w/prolonged (>24 hrs) LOC and return to pre-existing conscious level
801.05	ICD 9	closed fracture of base of skull w/o mention of intracranial injury w/prolonged (>24 hrs) LOC w/o return to pre-existing conscious level
801.06	ICD 9	closed fracture of base of skull w/o mention of intracranial injury w/LOC of unspecified duration
801.09	ICD 9	closed fracture of base of skull w/o mention of intracranial injury w/concussion unspecified
801.1	ICD 9	closed fracture of base of skull with cerebral laceration and contusion
801.10	ICD 9	closed fracture of base of skull with cerebral laceration and contusion w/state of consciousness unspecified
801.11	ICD 9	closed fracture of base of skull with cerebral laceration and contusion w/o LOC
801.12	ICD 9	closed fracture of base of skull with cerebral laceration and contusion w/brief (<1 hr) LOC
801.13	ICD 9	closed fracture of base of skull with cerebral laceration and contusion w/moderate (1-24 hrs) LOC
801.14	ICD 9	closed fracture of base of skull with cerebral laceration and contusion w/prolonged (>24 hrs) LOC and return to pre-existing conscious level
801.15	ICD 9	closed fracture of base of skull with cerebral laceration and contusion w/prolonged (>24 hrs) LOC w/o return to pre-existing conscious level
801.16	ICD 9	closed fracture of base of skull with cerebral laceration and contusion w/LOC of unspecified duration
801.19	ICD 9	closed fracture of base of skull with cerebral laceration and contusion w/concussion unspecified
801.2	ICD 9	closed fracture of base of skull with subarachnoid subdural and extradural hemorrhage
801.20	ICD 9	closed fracture of base of skull with subarachnoid subdural and extradural hemorrhage w/state of consciousness unspecified
801.21	ICD 9	closed fracture of base of skull with subarachnoid subdural and extradural hemorrhage w/o LOC
801.22	ICD 9	closed fracture of base of skull with subarachnoid subdural and extradural hemorrhage w/brief (<1 hr) LOC
801.23	ICD 9	closed fracture of base of skull with subarachnoid subdural and extradural hemorrhage w/moderate (1-24 hrs) LOC
801.24	ICD 9	closed fracture of base of skull with subarachnoid subdural and extradural hemorrhage w/prolonged (>24 hrs) LOC and return to pre-existing conscious level
801.25	ICD 9	closed fracture of base of skull with subarachnoid subdural and extradural hemorrhage w/prolonged (>24 hrs) LOC w/o return to pre-existing conscious level
801.26	ICD 9	closed fracture of base of skull with subarachnoid subdural and extradural hemorrhage w/LOC of unspecified duration
801.29	ICD 9	closed fracture of base of skull with subarachnoid subdural and extradural hemorrhage w/concussion unspecified
801.3	ICD 9	closed fracture of base of skull with other and unspecified intracranial hemorrhage
801.30	ICD 9	closed fracture of base of skull with other and unspecified intracranial hemorrhage w/state of consciousness unspecified
801.31	ICD 9	closed fracture of base of skull with other and unspecified intracranial hemorrhage w/o LOC
801.32	ICD 9	closed fracture of base of skull with other and unspecified intracranial hemorrhage w/brief (<1 hr) LOC
801.33	ICD 9	closed fracture of base of skull with other and unspecified intracranial hemorrhage w/moderate (1-24 hrs) LOC
801.34	ICD 9	closed fracture of base of skull with other and unspecified intracranial hemorrhage w/prolonged (>24 hrs) LOC and return to pre-existing conscious level
801.35	ICD 9	closed fracture of base of skull with other and unspecified intracranial hemorrhage w/prolonged (>24 hrs) LOC w/o return to pre-existing conscious level
801.36	ICD 9	closed fracture of base of skull with other and unspecified intracranial hemorrhage w/LOC of unspecified duration
801.39	ICD 9	closed fracture of base of skull with other and unspecified intracranial hemorrhage w/concussion unspecified
801.4	ICD 9	closed fracture of base of skull with intracranial injury of other and unspecified nature
801.40	ICD 9	closed fracture of base of skull with intracranial injury of other and unspecified nature w/state of consciousness unspecified
801.41	ICD 9	closed fracture of base of skull with intracranial injury of other and unspecified nature w/o LOC
801.42	ICD 9	closed fracture of base of skull with intracranial injury of other and unspecified nature w/brief (<1 hr) LOC
801.43	ICD 9	closed fracture of base of skull with intracranial injury of other and unspecified nature w/moderate (1-24 hrs) LOC
801.44	ICD 9	closed fracture of base of skull with intracranial injury of other and unspecified nature w/prolonged (>24 hrs) LOC and return to pre-existing conscious level
801.45	ICD 9	closed fracture of base of skull with intracranial injury of other and unspecified nature w/prolonged (>24 hrs) LOC w/o return to pre-existing conscious level
801.46	ICD 9	closed fracture of base of skull with intracranial injury of other and unspecified nature w/LOC of unspecified duration
801.49	ICD 9	closed fracture of base of skull with intracranial injury of other and unspecified nature w/concussion unspecified
801.5	ICD 9	open fracture of base of skull w/o mention of intracranial injury
801.50	ICD 9	open fracture of base of skull w/o mention of intracranial injury w/state of consciousness unspecified
801.51	ICD 9	open fracture of base of skull w/o mention of intracranial injury w/o LOC
801.52	ICD 9	open fracture of base of skull w/o mention of intracranial injury w/brief (<1 hr) LOC
801.53	ICD 9	open fracture of base of skull w/o mention of intracranial injury w/moderate (1-24 hrs) LOC
801.54	ICD 9	open fracture of base of skull w/o mention of intracranial injury w/prolonged (>24 hrs) LOC and return to pre-existing conscious level
801.55	ICD 9	open fracture of base of skull w/o mention of intracranial injury w/prolonged (>24 hrs) LOC w/o return to pre-existing conscious level
801.56	ICD 9	open fracture of base of skull w/o mention of intracranial injury w/LOC of unspecified duration
801.59	ICD 9	open fracture of base of skull w/o mention of intracranial injury w/concussion unspecified
801.6	ICD 9	open fracture of base of skull with cerebral laceration and contusion
801.60	ICD 9	open fracture of base of skull with cerebral laceration and contusion w/state of consciousness unspecified
801.61	ICD 9	open fracture of base of skull with cerebral laceration and contusion w/o LOC
801.62	ICD 9	open fracture of base of skull with cerebral laceration and contusion w/brief (<1 hr) LOC
801.63	ICD 9	open fracture of base of skull with cerebral laceration and contusion w/moderate (1-24 hrs) LOC
801.64	ICD 9	open fracture of base of skull with cerebral laceration and contusion w/prolonged (>24 hrs) LOC and return to pre-existing conscious level
801.65	ICD 9	open fracture of base of skull with cerebral laceration and contusion w/prolonged (>24 hrs) LOC w/o return to pre-existing conscious level
801.66	ICD 9	open fracture of base of skull with cerebral laceration and contusion w/LOC of unspecified duration
801.69	ICD 9	open fracture of base of skull with cerebral laceration and contusion w/concussion unspecified
801.7	ICD 9	open fracture of base of skull with subarachnoid subdural and extradural hemorrhage
801.70	ICD 9	open fracture of base of skull with subarachnoid subdural and extradural hemorrhage w/state of consciousness unspecified
801.71	ICD 9	open fracture of base of skull with subarachnoid subdural and extradural hemorrhage w/o LOC
801.72	ICD 9	open fracture of base of skull with subarachnoid subdural and extradural hemorrhage w/brief (<1 hr) LOC
801.73	ICD 9	open fracture of base of skull with subarachnoid subdural and extradural hemorrhage w/moderate (1-24 hrs) LOC
801.74	ICD 9	open fracture of base of skull with subarachnoid subdural and extradural hemorrhage w/prolonged (>24 hrs) LOC and return to pre-existing conscious level
801.75	ICD 9	open fracture of base of skull with subarachnoid subdural and extradural hemorrhage w/prolonged (>24 hrs) LOC w/o return to pre-existing conscious level
801.76	ICD 9	open fracture of base of skull with subarachnoid subdural and extradural hemorrhage w/LOC of unspecified duration
801.79	ICD 9	open fracture of base of skull with subarachnoid subdural and extradural hemorrhage w/concussion unspecified
801.8	ICD 9	open fracture of base of skull with other and unspecified intracranial hemorrhage
801.80	ICD 9	open fracture of base of skull with other and unspecified intracranial hemorrhage w/state of consciousness unspecified
801.81	ICD 9	open fracture of base of skull with other and unspecified intracranial hemorrhage w/o LOC
801.82	ICD 9	open fracture of base of skull with other and unspecified intracranial hemorrhage w/brief (<1 hr) LOC
801.83	ICD 9	open fracture of base of skull with other and unspecified intracranial hemorrhage w/moderate (1-24 hrs) LOC
801.84	ICD 9	open fracture of base of skull with other and unspecified intracranial hemorrhage w/prolonged (>24 hrs) LOC and return to pre-existing conscious level
801.85	ICD 9	open fracture of base of skull with other and unspecified intracranial hemorrhage w/prolonged (>24 hrs) LOC w/o return to pre-existing conscious level
801.86	ICD 9	open fracture of base of skull with other and unspecified intracranial hemorrhage w/LOC of unspecified duration
801.89	ICD 9	open fracture of base of skull with other and unspecified intracranial hemorrhage w/concussion unspecified
801.9	ICD 9	open fracture of base of skull with intracranial injury of other and unspecified nature
801.90	ICD 9	open fracture of base of skull with intracranial injury of other and unspecified nature w/state of consciousness unspecified
801.91	ICD 9	open fracture of base of skull with intracranial injury of other and unspecified nature w/o LOC
801.92	ICD 9	open fracture of base of skull with intracranial injury of other and unspecified nature w/brief (<1 hr) LOC
801.93	ICD 9	open fracture of base of skull with intracranial injury of other and unspecified nature w/moderate (1-24 hrs) LOC
801.94	ICD 9	open fracture of base of skull with intracranial injury of other and unspecified nature w/prolonged (>24 hrs) LOC and return to pre-existing conscious level
801.95	ICD 9	open fracture of base of skull with intracranial injury of other and unspecified nature w/prolonged (>24 hrs) LOC w/o return to pre-existing conscious level
801.96	ICD 9	open fracture of base of skull with intracranial injury of other and unspecified nature w/LOC of unspecified duration
801.99	ICD 9	open fracture of base of skull with intracranial injury of other and unspecified nature w/concussion unspecified
803.0	ICD 9	other closed skull fracture w/o mention of intracranial injury
803.00	ICD 9	other closed skull fracture w/o mention of intracranial injury w/state of consciousness unspecified
803.01	ICD 9	other closed skull fracture w/o mention of intracranial injury w/o LOC
803.02	ICD 9	other closed skull fracture w/o mention of intracranial injury w/brief (<1 hr) LOC
803.03	ICD 9	other closed skull fracture w/o mention of intracranial injury w/moderate (1-24 hrs) LOC
803.04	ICD 9	other closed skull fracture w/o mention of intracranial injury w/prolonged (>24 hrs) LOC and return to pre-existing conscious level
803.05	ICD 9	other closed skull fracture w/o mention of intracranial injury w/prolonged (>24 hrs) LOC w/o return to pre-existing conscious level
803.06	ICD 9	other closed skull fracture w/o mention of intracranial injury w/LOC of unspecified duration
803.09	ICD 9	other closed skull fracture w/o mention of intracranial injury w/concussion unspecified
803.1	ICD 9	other closed skull fracture with cerebral laceration and contusion
803.10	ICD 9	other closed skull fracture with cerebral laceration and contusion w/state of consciousness unspecified
803.11	ICD 9	other closed skull fracture with cerebral laceration and contusion w/o LOC
803.12	ICD 9	other closed skull fracture with cerebral laceration and contusion w/brief (<1 hr) LOC
803.13	ICD 9	other closed skull fracture with cerebral laceration and contusion w/moderate (1-24 hrs) LOC
803.14	ICD 9	other closed skull fracture with cerebral laceration and contusion w/prolonged (>24 hrs) LOC and return to pre-existing conscious level
803.15	ICD 9	other closed skull fracture with cerebral laceration and contusion w/prolonged (>24 hrs) LOC w/o return to pre-existing conscious level
803.16	ICD 9	other closed skull fracture with cerebral laceration and contusion w/LOC of unspecified duration
803.19	ICD 9	other closed skull fracture with cerebral laceration and contusion w/concussion unspecified
803.2	ICD 9	other closed skull fracture with subarachnoid subdural and extradural hemorrhage
803.20	ICD 9	other closed skull fracture with subarachnoid subdural and extradural hemorrhage w/state of consciousness unspecified
803.21	ICD 9	other closed skull fracture with subarachnoid subdural and extradural hemorrhage w/o LOC
803.22	ICD 9	other closed skull fracture with subarachnoid subdural and extradural hemorrhage w/brief (<1 hr) LOC
803.23	ICD 9	other closed skull fracture with subarachnoid subdural and extradural hemorrhage w/moderate (1-24 hrs) LOC
803.24	ICD 9	other closed skull fracture with subarachnoid subdural and extradural hemorrhage w/prolonged (>24 hrs) LOC and return to pre-existing conscious level
803.25	ICD 9	other closed skull fracture with subarachnoid subdural and extradural hemorrhage w/prolonged (>24 hrs) LOC w/o return to pre-existing conscious level
803.26	ICD 9	other closed skull fracture with subarachnoid subdural and extradural hemorrhage w/LOC of unspecified duration
803.29	ICD 9	other closed skull fracture with subarachnoid subdural and extradural hemorrhage w/concussion unspecified
803.3	ICD 9	closed skull fracture with other and unspecified intracranial hemorrhage
803.30	ICD 9	closed skull fracture with other and unspecified intracranial hemorrhage w/state of Unconsciousness Unspecified
803.31	ICD 9	closed skull fracture with other and unspecified intracranial hemorrhage w/o LOC
803.32	ICD 9	closed skull fracture with other and unspecified intracranial hemorrhage w/brief (<1 hr) LOC
803.33	ICD 9	closed skull fracture with other and unspecified intracranial hemorrhage w/moderate (1-24 hrs) LOC
803.34	ICD 9	closed skull fracture with other and unspecified intracranial hemorrhage w/prolonged (>24 hrs) LOC and return to pre-existing conscious level
803.35	ICD 9	closed skull fracture with other and unspecified intracranial hemorrhage w/prolonged (>24 hrs) LOC w/o return to pre-existing conscious level
803.36	ICD 9	closed skull fracture with other and unspecified intracranial hemorrhage w/LOC of unspecified duration
803.39	ICD 9	closed skull fracture with other and unspecified intracranial hemorrhage w/concussion unspecified
803.4	ICD 9	other closed skull fracture with intracranial injury of other and unspecified nature
803.40	ICD 9	other closed skull fracture with intracranial injury of other and unspecified nature w/state of consciousness unspecified
803.41	ICD 9	other closed skull fracture with intracranial injury of other and unspecified nature w/o LOC
803.42	ICD 9	other closed skull fracture with intracranial injury of other and unspecified nature w/brief (<1 hr) LOC
803.43	ICD 9	other closed skull fracture with intracranial injury of other and unspecified nature w/moderate (1-24 hrs) LOC
803.44	ICD 9	other closed skull fracture with intracranial injury of other and unspecified nature w/prolonged (>24 hrs) LOC and return to pre-existing conscious level
803.45	ICD 9	other closed skull fracture with intracranial injury of other and unspecified nature w/prolonged (>24 hrs) LOC w/o return to pre-existing conscious level
803.46	ICD 9	other closed skull fracture with intracranial injury of other and unspecified nature w/LOC of unspecified duration
803.49	ICD 9	other closed skull fracture with intracranial injury of other and unspecified nature w/concussion unspecified
803.5	ICD 9	other open skull fracture w/o mention of intracranial injury
803.50	ICD 9	other open skull fracture w/o mention of intracranial injury w/state of consciousness unspecified
803.51	ICD 9	other open skull fracture w/o mention of intracranial injury w/o LOC
803.52	ICD 9	other open skull fracture w/o mention of intracranial injury w/brief (<1 hr) LOC
803.53	ICD 9	other open skull fracture w/o mention of intracranial injury w/moderate (1-24 hrs) LOC
803.54	ICD 9	other open skull fracture w/o mention of intracranial injury w/prolonged (>24 hrs) LOC and return to pre-existing conscious level
803.55	ICD 9	other open skull fracture w/o mention of intracranial injury w/prolonged (>24 hrs) LOC w/o return to pre-existing conscious level
803.56	ICD 9	other open skull fracture w/o mention of intracranial injury w/LOC of unspecified duration
803.59	ICD 9	other open skull fracture w/o mention of intracranial injury w/concussion unspecified
803.6	ICD 9	other open skull fracture with cerebral laceration and contusion
803.60	ICD 9	other open skull fracture with cerebral laceration and contusion w/state of consciousness unspecified
803.61	ICD 9	other open skull fracture with cerebral laceration and contusion w/o LOC
803.62	ICD 9	other open skull fracture with cerebral laceration and contusion w/brief (<1 hr) LOC
803.63	ICD 9	other open skull fracture with cerebral laceration and contusion w/moderate (1-24 hrs) LOC
803.64	ICD 9	other open skull fracture with cerebral laceration and contusion w/prolonged (>24 hrs) LOC and return to pre-existing conscious level
803.65	ICD 9	other open skull fracture with cerebral laceration and contusion w/prolonged (>24 hrs) LOC w/o return to pre-existing conscious level
803.66	ICD 9	other open skull fracture with cerebral laceration and contusion w/LOC of unspecified duration
803.69	ICD 9	other open skull fracture with cerebral laceration and contusion w/concussion unspecified
803.7	ICD 9	other open skull fracture with subarachnoid subdural and extradural hemorrhage
803.70	ICD 9	other open skull fracture with subarachnoid subdural and extradural hemorrhage w/state of consciousness unspecified
803.71	ICD 9	other open skull fracture with subarachnoid subdural and extradural hemorrhage w/o LOC
803.72	ICD 9	other open skull fracture with subarachnoid subdural and extradural hemorrhage w/brief (<1 hr) LOC
803.73	ICD 9	other open skull fracture with subarachnoid subdural and extradural hemorrhage w/moderate (1-24 hrs) LOC
803.74	ICD 9	other open skull fracture with subarachnoid subdural and extradural hemorrhage w/prolonged (>24 hrs) LOC and return to pre-existing conscious level
803.75	ICD 9	other open skull fracture with subarachnoid subdural and extradural hemorrhage w/prolonged (>24 hrs) LOC w/o return to pre-existing conscious level
803.76	ICD 9	other open skull fracture with subarachnoid subdural and extradural hemorrhage w/LOC of unspecified duration
803.79	ICD 9	other open skull fracture with subarachnoid subdural and extradural hemorrhage w/concussion unspecified
803.8	ICD 9	other open skull fracture with other and unspecified intracranial hemorrhage
803.80	ICD 9	other open skull fracture with other and unspecified intracranial hemorrhage w/state of consciousness unspecified
803.81	ICD 9	other open skull fracture with other and unspecified intracranial hemorrhage w/o LOC
803.82	ICD 9	other open skull fracture with other and unspecified intracranial hemorrhage w/brief (<1 hr) LOC
803.83	ICD 9	other open skull fracture with other and unspecified intracranial hemorrhage w/moderate (1-24 hrs) LOC
803.84	ICD 9	other open skull fracture with other and unspecified intracranial hemorrhage w/prolonged (>24 hrs) LOC and return to pre-existing conscious level
803.85	ICD 9	other open skull fracture with other and unspecified intracranial hemorrhage w/prolonged (>24 hrs) LOC w/o return to pre-existing conscious level
803.86	ICD 9	other open skull fracture with other and unspecified intracranial hemorrhage w/LOC of unspecified duration
803.89	ICD 9	other open skull fracture with other and unspecified intracranial hemorrhage w/concussion unspecified
803.9	ICD 9	other open skull fracture with intracranial injury of other and unspecified nature
803.90	ICD 9	other open skull fracture with intracranial injury of other and unspecified nature w/state of consciousness unspecified
803.91	ICD 9	other open skull fracture with intracranial injury of other and unspecified nature w/o LOC
803.92	ICD 9	other open skull fracture with intracranial injury of other and unspecified nature w/brief (<1 hr) LOC
803.93	ICD 9	other open skull fracture with intracranial injury of other and unspecified nature w/moderate (1-24 hrs) LOC
803.94	ICD 9	other open skull fracture with intracranial injury of other and unspecified nature w/prolonged (>24 hrs) LOC and return to pre-existing conscious level
803.95	ICD 9	other open skull fracture with intracranial injury of other and unspecified nature w/prolonged (>24 hrs) LOC w/o return to pre-existing conscious level
803.96	ICD 9	other open skull fracture with intracranial injury of other and unspecified nature w/LOC of unspecified duration
803.99	ICD 9	other open skull fracture with intracranial injury of other and unspecified nature w/concussion unspecified
804.0	ICD 9	closed fractures involving skull or face with other bones w/o mention of intracranial injury
804.00	ICD 9	closed fractures involving skull or face with other bones, w/o mention of intractranial injury, w/state of consciousness unspecified
804.01	ICD 9	closed fractures involving skull or face with other bones, w/o mention of intractranial injury, w/o LOC
804.02	ICD 9	closed fractures involving skull or face with other bones, w/o mention of intractranial injury, w/brief (<1 hr) LOC
804.03	ICD 9	closed fractures involving skull or face with other bones, w/o mention of intractranial injury, w/moderate (1-24 hrs) LOC
804.04	ICD 9	closed fractures involving skull or face with other bones, w/o mention of intractranial injury, w/prolonged (>24 hrs) LOC and return to pre-existing conscious level
804.05	ICD 9	closed fractures involving skull or face with other bones, w/o mention of intractranial injury, w/prolonged (>24 hrs) LOC w/o return to pre-existing conscious level
804.06	ICD 9	closed fractures involving skull or face with other bones, w/o mention of intractranial injury, w/LOC of unspecified duration
804.09	ICD 9	closed fractures involving skull or face with other bones, w/o mention of intractranial injury, w/concussion unspecified
804.1	ICD 9	closed fractures involving skull or face with other bones with cerebral laceration and contusion
804.10	ICD 9	closed fractures involving skull or face with other bones with cerebral laceration and contusion w/state of consciousness unspecified
804.11	ICD 9	closed fractures involving skull or face with other bones with cerebral laceration and contusion w/o LOC
804.12	ICD 9	closed fractures involving skull or face with other bones with cerebral laceration and contusion w/brief (<1 hr) LOC
804.13	ICD 9	closed fractures involving skull or face with other bones with cerebral laceration and contusion w/moderate (1-24 hrs) LOC
804.14	ICD 9	closed fractures involving skull or face with other bones with cerebral laceration and contusion w/prolonged (>24 hrs) LOC and return to pre-existing conscious level
804.15	ICD 9	closed fractures involving skull or face with other bones with cerebral laceration and contusion w/prolonged (>24 hrs) LOC w/o return to pre-existing conscious level
804.16	ICD 9	closed fractures involving skull or face with other bones with cerebral laceration and contusion w/LOC of unspecified duration
804.19	ICD 9	closed fractures involving skull or face with other bones with cerebral laceration and contusion w/concussion unspecified
804.2	ICD 9	closed fractures involving skull or face with other bones with subarachnoid subdural and extradural hemorrhage
804.20	ICD 9	closed fractures involving skull or face with other bones with subarachnoid subdural and extradural hemorrhage w/state of consciousness unspecified
804.21	ICD 9	closed fractures involving skull or face with other bones with subarachnoid subdural and extradural hemorrhage w/o LOC
804.22	ICD 9	closed fractures involving skull or face with other bones with subarachnoid subdural and extradural hemorrhage w/brief (<1 hr) LOC
804.23	ICD 9	closed fractures involving skull or face with other bones with subarachnoid subdural and extradural hemorrhage w/moderate (1-24 hrs) LOC
804.24	ICD 9	closed fractures involving skull or face with other bones with subarachnoid subdural and extradural hemorrhage w/prolonged (>24 hrs) LOC and return to pre-existing conscious level
804.25	ICD 9	closed fractures involving skull or face with other bones with subarachnoid subdural and extradural hemorrhage w/prolonged (>24 hrs) LOC w/o return to pre-existing conscious level
804.26	ICD 9	closed fractures involving skull or face with other bones with subarachnoid subdural and extradural hemorrhage w/LOC of unspecified duration
804.29	ICD 9	closed fractures involving skull or face with other bones with subarachnoid subdural and extradural hemorrhage w/concussion unspecified
804.3	ICD 9	closed fractures involving skull or face with other bones with other and unspecified intracranial hemorrhage
804.30	ICD 9	closed fractures involving skull or face with other bones with other and unspecified intracranial hemorrhage w/state of consciousness unspecified
804.31	ICD 9	closed fractures involving skull or face with other bones with other and unspecified intracranial hemorrhage w/o LOC
804.32	ICD 9	closed fractures involving skull or face with other bones with other and unspecified intracranial hemorrhage w/brief (<1 hr) LOC
804.33	ICD 9	closed fractures involving skull or face with other bones with other and unspecified intracranial hemorrhage w/moderate (1-24 hrs) LOC
804.34	ICD 9	closed fractures involving skull or face with other bones with other and unspecified intracranial hemorrhage w/prolonged (>24 hrs) LOC and return to pre- existing conscious level
804.35	ICD 9	closed fractures involving skull or face with other bones with other and unspecified intracranial hemorrhage w/prolonged (>24 hrs) LOC w/o return to pre-existing conscious level
804.36	ICD 9	closed fractures involving skull or face with other bones with other and unspecified intracranial hemorrhage w/LOC of unspecified duration
804.39	ICD 9	closed fractures involving skull or face with other bones with other and unspecified intracranial hemorrhage w/concussion unspecified
804.4	ICD 9	closed fractures involving skull or face with other bones with intracranial injury of other and unspecified nature
804.40	ICD 9	closed fractures involving skull or face with other bones with intracranial injury of other and unspecified nature w/state of consciousness unspecified
804.41	ICD 9	closed fractures involving skull or face with other bones with intracranial injury of other and unspecified nature w/o LOC
804.42	ICD 9	closed fractures involving skull or face with other bones with intracranial injury of other and unspecified nature w/brief (<1 hr) LOC
804.43	ICD 9	closed fractures involving skull or face with other bones with intracranial injury of other and unspecified nature w/moderate (1-24 hrs) LOC
804.44	ICD 9	closed fractures involving skull or face with other bones with intracranial injury of other and unspecified nature w/prolonged (>24 hrs) LOC and return to pre-existing conscious level
804.45	ICD 9	closed fractures involving skull or face with other bones with intracranial injury of other and unspecified nature w/prolonged (>24 hrs) LOC w/o return to pre-existing conscious level
804.46	ICD 9	closed fractures involving skull or face with other bones with intracranial injury of other and unspecified nature w/LOC of unspecified duration
804.49	ICD 9	closed fractures involving skull or face with other bones with intracranial injury of other and unspecified nature w/concussion unspecified
804.5	ICD 9	open fractures involving skull or face with other bones w/o mention of intracranial injury
804.50	ICD 9	open fractures involving skull or face with other bones w/o mention of intracranial injury w/state of consciousness unspecified
804.51	ICD 9	open fractures involving skull or face with other bones w/o mention of intracranial injury w/o LOC
804.52	ICD 9	open fractures involving skull or face with other bones w/o mention of intracranial injury w/brief (<1 hr) LOC
804.53	ICD 9	open fractures involving skull or face with other bones w/o mention of intracranial injury w/moderate (1-24 hrs) LOC
804.54	ICD 9	open fractures involving skull or face with other bones w/o mention of intracranial injury w/prolonged (>24 hrs) LOC and return to pre-existing conscious level
804.55	ICD 9	open fractures involving skull or face with other bones w/o mention of intracranial injury w/prolonged (>24 hrs) LOC w/o return to pre-existing conscious level
804.56	ICD 9	open fractures involving skull or face with other bones w/o mention of intracranial injury w/LOC of unspecified duration
804.59	ICD 9	open fractures involving skull or face with other bones w/o mention of intracranial injury w/concussion unspecified
804.6	ICD 9	open fractures involving skull or face with other bones with cerebral laceration and contusion
804.60	ICD 9	open fractures involving skull or face with other bones with cerebral laceration and contusion w/state of consciousness unspecified
804.61	ICD 9	open fractures involving skull or face with other bones with cerebral laceration and contusion w/o LOC
804.62	ICD 9	open fractures involving skull or face with other bones with cerebral laceration and contusion w/brief (<1 hr) LOC
804.63	ICD 9	open fractures involving skull or face with other bones with cerebral laceration and contusion w/moderate (1-24 hrs) LOC
804.64	ICD 9	open fractures involving skull or face with other bones with cerebral laceration and contusion w/prolonged (>24 hrs) LOC and return to pre-existing conscious level
804.65	ICD 9	open fractures involving skull or face with other bones with cerebral laceration and contusion w/prolonged (>24 hrs) LOC w/o return to pre-existing conscious level
804.66	ICD 9	open fractures involving skull or face with other bones with cerebral laceration and contusion w/LOC of unspecified duration
804.69	ICD 9	open fractures involving skull or face with other bones with cerebral laceration and contusion w/concussion unspecified
804.7	ICD 9	open fractures involving skull or face with other bones with subarachnoid subdural and extradural hemorrhage
804.70	ICD 9	open fractures involving skull or face with other bones with subarachnoid subdural and extradural hemorrhage w/state of consciousness unspecified
804.71	ICD 9	open fractures involving skull or face with other bones with subarachnoid subdural and extradural hemorrhage w/o LOC
804.72	ICD 9	open fractures involving skull or face with other bones with subarachnoid subdural and extradural hemorrhage w/brief (<1 hr) LOC
804.73	ICD 9	open fractures involving skull or face with other bones with subarachnoid subdural and extradural hemorrhage w/moderate (1-24 hrs) LOC
804.74	ICD 9	open fractures involving skull or face with other bones with subarachnoid subdural and extradural hemorrhage w/prolonged (>24 hrs) LOC and return to pre-existing conscious level
804.75	ICD 9	open fractures involving skull or face with other bones with subarachnoid subdural and extradural hemorrhage w/prolonged (>24 hrs) LOC w/o return to pre-existing conscious level
804.76	ICD 9	open fractures involving skull or face with other bones with subarachnoid subdural and extradural hemorrhage w/LOC of unspecified duration
804.79	ICD 9	open fractures involving skull or face with other bones with subarachnoid subdural and extradural hemorrhage w/concussion unspecified
804.8	ICD 9	open fractures involving skull or face with other bones with other and unspecified intracranial hemorrhage
804.80	ICD 9	open fractures involving skull or face with other bones with other and unspecified intracranial hemorrhage w/state of consciousness unspecified
804.81	ICD 9	open fractures involving skull or face with other bones with other and unspecified intracranial hemorrhage w/o LOC
804.82	ICD 9	open fractures involving skull or face with other bones with other and unspecified intracranial hemorrhage w/brief (<1 hr) LOC
804.83	ICD 9	open fractures involving skull or face with other bones with other and unspecified intracranial hemorrhage w/moderate (1-24 hrs) LOC
804.84	ICD 9	open fractures involving skull or face with other bones with other and unspecified intracranial hemorrhage w/prolonged (>24 hrs) LOC and return to pre-existing conscious level
804.85	ICD 9	open fractures involving skull or face with other bones with other and unspecified intracranial hemorrhage w/prolonged (>24 hrs) Loss Consciousness w/o return to pre-existing conscious level
804.86	ICD 9	open fractures involving skull or face with other bones with other and unspecified intracranial hemorrhage w/LOC of unspecified duration
804.89	ICD 9	open fractures involving skull or face with other bones with other and unspecified intracranial hemorrhage w/concussion unspecified
804.9	ICD 9	open fractures involving skull or face with other bones with intracranial injury of other and unspecified nature
804.90	ICD 9	open fractures involving skull or face with other bones with intracranial injury of other and unspecified nature w/state of consciousness unspecified
804.91	ICD 9	open fractures involving skull or face with other bones with intracranial injury of other and unspecified nature w/o LOC
804.92	ICD 9	open fractures involving skull or face with other bones with intracranial injury of other and unspecified nature w/brief (<1 hr) LOC
804.93	ICD 9	open fractures involving skull or face with other bones with intracranial injury of other and unspecified nature w/moderate (1-24 hrs) LOC
804.94	ICD 9	open fractures involving skull or face with other bones with intracranial injury of other and unspecified nature w/prolonged (>24 hrs) LOC and return to pre-existing conscious level
804.95	ICD 9	open fractures involving skull or face with other bones with intracranial injury of other and unspecified nature w/prolonged (>24 hrs) LOC w/o return to pre-existing conscious level
804.96	ICD 9	open fractures involving skull or face with other bones with intracranial injury of other and unspecified nature w/LOC of unspecified duration
804.99	ICD 9	open fractures involving skull or face with other bones with intracranial injury of other and unspecified nature w/concussion unspecified
850	ICD 9	concussion
850.0	ICD 9	concussion w/o LOC
850.1	ICD 9	concussion w/brief LOC
850.11	ICD 9	concussion w/LOC of 30 min or less
850.12	ICD 9	concussion w/LOC From 31-59 min
850.2	ICD 9	concussion w/moderate LOC
850.3	ICD 9	concussion w/prolonged LOC and return to pre-existing conscious level
850.4	ICD 9	concussion w/prolonged LOC w/o return to pre-existing conscious level
850.5	ICD 9	concussion w/LOC of unspecified duration
850.9	ICD 9	concussion unspecified
851.0	ICD 9	cortex (cerebral) contusion w/o mention of open intracranial wound
851.00	ICD 9	cortex (cerebral) contusion w/o mention of open intracranial wound, state of consciousness unspecified
851.01	ICD 9	cortex (cerebral) contusion w/o mention of open intracranial wound w/o LOC
851.02	ICD 9	cortex (cerebral) contusion w/o mention of open intracranial wound w/brief (<1 hr) LOC
851.03	ICD 9	cortex (cerebral) contusion w/o mention of open intracranial wound w/moderate (1-24 hrs) LOC
851.04	ICD 9	cortex (cerebral) contusion w/o mention of open intracranial wound w/prolonged (>24 hrs) LOC and return to pre-existing conscious level
851.05	ICD 9	cortex (cerebral) contusion w/o mention of open intracranial wound w/prolonged (>24 hrs) LOC w/o return to pre-existing conscious level
851.06	ICD 9	cortex (cerebral) contusion w/o mention of open intracranial wound w/LOC of unspecified duration
851.09	ICD 9	cortex (cerebral) contusion w/o mention of open intracranial wound w/concussion unspecified
851.1	ICD 9	cortex (cerebral) contusion with open intracranial wound
851.10	ICD 9	cortex (cerebral) contusion with open intracranial wound w/state of consciousness unspecified
851.11	ICD 9	cortex (cerebral) contusion with open intracranial wound w/o LOC
851.12	ICD 9	cortex (cerebral) contusion with open intracranial wound w/brief (<1 hr) LOC
851.13	ICD 9	cortex (cerebral) contusion with open intracranial wound w/moderate (1-24 hrs) LOC
851.14	ICD 9	cortex (cerebral) contusion with open intracranial wound w/prolonged (>24 hrs) LOC and return to pre-existing conscious level
851.15	ICD 9	cortex (cerebral) contusion with open intracranial wound w/prolonged (>24 hrs) LOC w/o return to pre-existing conscious level
851.16	ICD 9	cortex (cerebral) contusion with open intracranial wound w/LOC of unspecified duration
851.19	ICD 9	cortex (cerebral) contusion with open intracranial wound w/concussion unspecified
851.2	ICD 9	cortex (cerebral) laceration w/o mention of open intracranial wound
851.20	ICD 9	cortex (cerebral) laceration w/o mention of open intracranial wound w/state of consciousness unspecified
851.21	ICD 9	cortex (cerebral) laceration w/o mention of open intracranial wound w/o LOC
851.22	ICD 9	cortex (cerebral) laceration w/o mention of open intracranial wound w/brief (<1 hr) LOC
851.23	ICD 9	cortex (cerebral) laceration w/o mention of open intracranial wound w/moderate (1-24 hrs) LOC
851.24	ICD 9	cortex (cerebral) laceration w/o mention of open intracranial wound w/prolonged (>24 hrs) LOC and return to pre-existing conscious level
851.25	ICD 9	cortex (cerebral) laceration w/o mention of open intracranial wound w/prolonged (>24 hrs) LOC w/o return to pre-existing conscious level
851.26	ICD 9	cortex (cerebral) laceration w/o mention of open intracranial wound w/LOC of unspecified duration
851.29	ICD 9	cortex (cerebral) laceration w/o mention of open intracranial wound w/concussion unspecified
851.3	ICD 9	cortex (derebral) laceration with open intracranial wound
851.30	ICD 9	cortex (derebral) laceration with open intracranial wound w/state of consciousness unspecified
851.31	ICD 9	cortex (derebral) laceration with open intracranial wound w/o LOC
851.32	ICD 9	cortex (derebral) laceration with open intracranial wound w/brief (<1 hr) LOC
851.33	ICD 9	cortex (derebral) laceration with open intracranial wound w/moderate (1-24 hrs) LOC
851.34	ICD 9	cortex (derebral) laceration with open intracranial wound w/prolonged (>24 hrs) LOC and return to pre-existing conscious level
851.35	ICD 9	cortex (derebral) laceration with open intracranial wound w/prolonged (>24 hrs) LOC w/o return to pre-existing conscious level
851.36	ICD 9	cortex (derebral) laceration with open intracranial wound w/LOC of unspecified duration
851.39	ICD 9	cortex (derebral) laceration with open intracranial wound w/concussion unspecified
851.4	ICD 9	cerebellar or brain stem contusion w/o mention of open intracranial wound
851.40	ICD 9	cerebellar or brain stem contusion w/o mention of open intracranial wound w/state of consciousness unspecified
851.41	ICD 9	cerebellar or brain stem contusion w/o mention of open intracranial wound w/o LOC
851.42	ICD 9	cerebellar or brain stem contusion w/o mention of open intracranial wound w/brief (<1 hr) LOC
851.43	ICD 9	cerebellar or brain stem contusion w/o mention of open intracranial wound w/moderate (1-24 hrs) LOC
851.44	ICD 9	cerebellar or brain stem contusion w/o mention of open intracranial wound w/prolonged (>24 hrs) Loss Consciousness and return to pre-existing conscious level
851.45	ICD 9	cerebellar or brain stem contusion w/o mention of open intracranial wound w/prolonged (>24 hrs) LOC w/o return to pre-existing conscious level
851.46	ICD 9	cerebellar or brain stem contusion w/o mention of open intracranial wound w/LOC of unspecified duration
851.49	ICD 9	cerebellar or brain stem contusion w/o mention of open intracranial wound w/concussion unspecified
851.5	ICD 9	cerebellar or brain stem contusion with open intracranial wound
851.50	ICD 9	cerebellar or brain stem contusion with open intracranial wound w/state of consciousness unspecified
851.51	ICD 9	cerebellar or brain stem contusion with open intracranial wound w/o LOC
851.52	ICD 9	cerebellar or brain stem contusion with open intracranial wound w/brief (<1 hr) LOC
851.53	ICD 9	cerebellar or brain stem contusion with open intracranial wound w/moderate (1-24 hrs) LOC
851.54	ICD 9	cerebellar or brain stem contusion with open intracranial wound w/prolonged (>24 hrs) LOC and return to pre-existing conscious level
851.55	ICD 9	cerebellar or brain stem contusion with open intracranial wound w/prolonged (>24 hrs) LOC w/o return to pre-existing conscious level
851.56	ICD 9	cerebellar or brain stem contusion with open intracranial wound w/LOC of unspecified duration
851.59	ICD 9	cerebellar or brain stem contusion with open intracranial wound w/concussion unspecified
851.6	ICD 9	cerebellar or brain stem laceration w/o mention of open intracranial wound
851.60	ICD 9	cerebellar or brain stem laceration w/o mention of open intracranial wound w/state of consciousness unspecified
851.61	ICD 9	cerebellar or brain stem laceration w/o mention of open intracranial wound w/o LOC
851.62	ICD 9	cerebellar or brain stem laceration w/o mention of open intracranial wound w/brief (Less Than 1 Hour) LOC
851.63	ICD 9	cerebellar or brain stem laceration w/o mention of open intracranial wound w/moderate (1-24 hrs) LOC
851.64	ICD 9	cerebellar or brain stem laceration w/o mention of open intracranial wound w/prolonged (>24 hrs) LOC and return to pre-existing conscious level
851.65	ICD 9	cerebellar or brain stem laceration w/o mention of open intracranial wound w/prolonged (>24 hrs) LOC w/o return to pre-existing conscious level
851.66	ICD 9	cerebellar or brain stem laceration w/o mention of open intracranial wound w/LOC of unspecified duration
851.69	ICD 9	cerebellar or brain stem laceration w/o mention of open intracranial wound w/concussion unspecified
851.7	ICD 9	cerebellar or brain stem laceration with open intracranial wound
851.70	ICD 9	cerebellar or brain stem laceration with open intracranial wound w/state of consciousness unspecified
851.71	ICD 9	cerebellar or brain stem laceration with open intracranial wound w/o LOC
851.72	ICD 9	cerebellar or brain stem laceration with open intracranial wound w/brief (<1 hr) LOC
851.73	ICD 9	cerebellar or brain stem laceration with open intracranial wound w/moderate (1-24 hrs) LOC
851.74	ICD 9	cerebellar or brain stem laceration with open intracranial wound w/prolonged (>24 hrs) LOC and return to pre-existing conscious level
851.75	ICD 9	cerebellar or brain stem laceration with open intracranial wound w/prolonged (>24 hrs) LOC w/o return to pre-existing conscious level
851.76	ICD 9	cerebellar or brain stem laceration with open intracranial wound w/LOC of unspecified duration
851.79	ICD 9	cerebellar or brain stem laceration with open intracranial wound w/concussion unspecified
851.8	ICD 9	other and unspecified cerebral laceration and contusion w/o mention of open intracranial wound
851.80	ICD 9	other and unspecified cerebral laceration and contusion w/o mention of open intracranial wound w/state of consciousness unspecified
851.81	ICD 9	other and unspecified cerebral laceration and contusion w/o mention of open intracranial wound w/o LOC
851.82	ICD 9	other and unspecified cerebral laceration and contusion w/o mention of open intracranial wound w/brief (<1 hr) LOC
851.83	ICD 9	other and unspecified cerebral laceration and contusion w/o mention of open intracranial wound w/moderate (1-24 hrs) LOC
851.84	ICD 9	other and unspecified cerebral laceration and contusion w/o mention of open intracranial wound w/prolonged (>24 hrs) LOC and Return To Pre- Existing Conscious Level
851.85	ICD 9	other and unspecified cerebral laceration and contusion w/o mention of open intracranial wound w/prolonged (>24 hrs) LOC w/o return to pre-existing conscious level
851.86	ICD 9	other and unspecified cerebral laceration and contusion w/o mention of open intracranial wound w/LOC of unspecified duration
851.89	ICD 9	other and unspecified cerebral laceration and contusion w/o mention of open intracranial wound w/concussion unspecified
851.9	ICD 9	other and unspecified cerebral laceration and contusion with open intracranial wound
851.90	ICD 9	other and unspecified cerebral laceration and contusion with open intracranial wound w/state of consciousness unspecified
851.91	ICD 9	other and unspecified cerebral laceration and contusion with open intracranial wound w/o LOC
851.92	ICD 9	other and unspecified cerebral laceration and contusion with open intracranial wound w/brief (<1 hr) LOC
851.93	ICD 9	other and unspecified cerebral laceration and contusion with open intracranial wound w/moderate (1-24 hrs) LOC
851.94	ICD 9	other and unspecified cerebral laceration and contusion with open intracranial wound w/prolonged (>24 hrs) LOC and return to pre-existing conscious level
851.95	ICD 9	other and unspecified cerebral laceration and contusion with open intracranial wound w/prolonged (>24 hrs) LOC w/o return to pre-existing conscious level
851.96	ICD 9	other and unspecified cerebral laceration and contusion with open intracranial wound w/LOC of unspecified duration
851.99	ICD 9	other and unspecified cerebral laceration and contusion with open intracranial wound w/concussion unspecified
852.0	ICD 9	subarachnoid hemorrhage following injury w/o mention of open intracranial wound
852.00	ICD 9	subarachnoid hemorrhage following injury w/o mention of open intracranial wound w/state of consciousness unspecified
852.01	ICD 9	subarachnoid hemorrhage following injury w/o mention of open intracranial wound w/o LOC
852.02	ICD 9	subarachnoid hemorrhage following injury w/o mention of open intracranial wound w/brief (<1 hr) LOC
852.03	ICD 9	subarachnoid hemorrhage following injury w/o mention of open intracranial wound w/moderate (1-24 hrs) LOC
852.04	ICD 9	subarachnoid hemorrhage following injury w/o mention of open intracranial wound w/prolonged (>24 hrs) LOC and return to pre-existing conscious level
852.05	ICD 9	subarachnoid hemorrhage following injury w/o mention of open intracranial wound w/prolonged (>24 hrs) LOC w/o return to pre-existing conscious level
852.06	ICD 9	subarachnoid hemorrhage following injury w/o mention of open intracranial wound w/LOC of unspecified duration
852.09	ICD 9	subarachnoid hemorrhage following injury w/o mention of open intracranial wound w/concussion unspecified
852.1	ICD 9	subarachnoid hemorrhage following injury with open intracranial wound
852.10	ICD 9	subarachnoid hemorrhage following injury with open intracranial wound w/state of consciousness unspecified
852.11	ICD 9	subarachnoid hemorrhage following injury with open intracranial wound w/o LOC
852.12	ICD 9	subarachnoid hemorrhage following injury with open intracranial wound w/brief (<1 hr) LOC
852.13	ICD 9	subarachnoid hemorrhage following injury with open intracranial wound w/moderate (1-24 hrs) LOC
852.14	ICD 9	subarachnoid hemorrhage following injury with open intracranial wound w/prolonged (>24 hrs) LOC and return to pre-existing conscious level
852.15	ICD 9	subarachnoid hemorrhage following injury with open intracranial wound w/prolonged (>24 hrs) LOC w/o return to pre-existing conscious level
852.16	ICD 9	subarachnoid hemorrhage following injury with open intracranial wound w/LOC of unspecified duration
852.19	ICD 9	subarachnoid hemorrhage following injury with open intracranial wound w/concussion unspecified
852.2	ICD 9	subdural hemorrhage following injury w/o mention of open intracranial wound
852.20	ICD 9	subdural hemorrhage following injury w/o mention of open intracranial wound w/state of consciousness unspecified
852.21	ICD 9	subdural hemorrhage following injury w/o mention of open intracranial wound w/o LOC
852.22	ICD 9	subdural hemorrhage following injury w/o mention of open intracranial wound w/brief (<1 hr) LOC
852.23	ICD 9	subdural hemorrhage following injury w/o mention of open intracranial wound w/moderate (1-24 hrs) LOC
852.24	ICD 9	subdural hemorrhage following injury w/o mention of open intracranial wound w/prolonged (>24 hrs) LOC and return to pre-existing conscious level
852.25	ICD 9	subdural hemorrhage following injury w/o mention of open intracranial wound w/prolonged (>24 hrs) LOC w/o return to pre-existing conscious level
852.26	ICD 9	subdural hemorrhage following injury w/o mention of open intracranial wound w/LOC of unspecified duration
852.29	ICD 9	subdural hemorrhage following injury w/o mention of open intracranial wound w/concussion unspecified
852.3	ICD 9	subdural hemorrhage following injury with open itracranial wound
852.30	ICD 9	subdural hemorrhage following injury with open itracranial woun w/state of consciousness unspecified
852.31	ICD 9	subdural hemorrhage following injury with open itracranial woun w/o LOC
852.32	ICD 9	subdural hemorrhage following injury with open itracranial woun w/brief (<1 hr) LOC
852.33	ICD 9	subdural hemorrhage following injury with open itracranial woun w/moderate (1-24 hrs) LOC
852.34	ICD 9	subdural hemorrhage following injury with open itracranial woun w/prolonged (>24 hrs) LOC and return to pre-existing conscious level
852.35	ICD 9	subdural hemorrhage following injury with open itracranial woun w/prolonged (>24 hrs) LOC w/o return to pre-existing conscious level
852.36	ICD 9	subdural hemorrhage following injury with open itracranial woun w/LOC of unspecified duration
852.39	ICD 9	subdural hemorrhage following injury with open itracranial woun w/concussion unspecified
852.4	ICD 9	extradural hemorrhage following injury w/o mention of open intracranial wound
852.40	ICD 9	extradural hemorrhage following injury w/o mention of open intracranial wound w/state of consciousness unspecified
852.41	ICD 9	extradural hemorrhage following injury w/o mention of open intracranial wound w/o LOC
852.42	ICD 9	extradural hemorrhage following injury w/o mention of open intracranial wound w/brief (Less Than 1 Hour) LOC
852.43	ICD 9	extradural hemorrhage following injury w/o mention of open intracranial wound w/moderate (1-24 hrs) LOC
852.44	ICD 9	extradural hemorrhage following injury w/o mention of open intracranial wound w/prolonged (>24 hrs) LOC and return to pre-existing conscious level
852.45	ICD 9	extradural hemorrhage following injury w/o mention of open intracranial wound w/prolonged (>24 hrs) LOC w/o return to pre-existing conscious level
852.46	ICD 9	extradural hemorrhage following injury w/o mention of open intracranial wound w/LOC of unspecified duration
852.49	ICD 9	extradural hemorrhage following injury w/o mention of open intracranial wound w/concussion unspecified
852.5	ICD 9	extradural hemorrhage following injury with open intracranial wound
852.50	ICD 9	extradural hemorrhage following injury with open intracranial wound w/state of consciousness unspecified
852.51	ICD 9	extradural hemorrhage following injury with open intracranial wound w/o LOC
852.52	ICD 9	extradural hemorrhage following injury with open intracranial wound w/brief (<1 hr) LOC
852.53	ICD 9	extradural hemorrhage following injury with open intracranial wound w/moderate (1-24 hrs) LOC
852.54	ICD 9	extradural hemorrhage following injury with open intracranial wound w/prolonged (>24 hrs) LOC and return to pre-existing conscious level
852.55	ICD 9	extradural hemorrhage following injury with open intracranial wound w/prolonged (>24 hrs) LOC w/o return to pre-existing conscious level
852.56	ICD 9	extradural hemorrhage following injury with open intracranial wound w/LOC of unspecified duration
852.59	ICD 9	extradural hemorrhage following injury with open intracranial wound w/concussion unspecified
853.0	ICD 9	other and unspecified intracranial hemorrhage following injury w/o mention of open intracranial wound
853.00	ICD 9	other and unspecified intracranial hemorrhage following injury w/o mention of open intracranial wound w/state of consciousness unspecified
853.01	ICD 9	other and unspecified intracranial hemorrhage following injury w/o mention of open intracranial wound w/o LOC
853.02	ICD 9	other and unspecified intracranial hemorrhage following injury w/o mention of open intracranial wound w/brief (<1 hr) LOC
853.03	ICD 9	other and unspecified intracranial hemorrhage following injury w/o mention of open intracranial wound w/moderate (1-24 hrs) LOC
853.04	ICD 9	other and unspecified intracranial hemorrhage following injury w/o mention of open intracranial wound w/prolonged (>24 hrs) LOC and Return To Pre- Existing Conscious Level
853.05	ICD 9	other and unspecified intracranial hemorrhage following injury w/o mention of open Intracranial Wound w/prolonged (>24 hrs) LOC w/o return to pre-existing conscious level
853.06	ICD 9	other and unspecified intracranial hemorrhage following injury w/o mention of open intracranial wound w/LOC of unspecified duration
853.09	ICD 9	other and unspecified intracranial hemorrhage following injury w/o mention of open intracranial wound w/concussion unspecified
853.1	ICD 9	other and unspecified intracranial hemorrhage following injury with open intracranial wound
853.10	ICD 9	other and unspecified intracranial hemorrhage following injury with open intracranial wound w/state of consciousness unspecified
853.11	ICD 9	other and unspecified intracranial hemorrhage following injury with open intracranial wound w/o LOC
853.12	ICD 9	other and unspecified intracranial hemorrhage following injury with open intracranial wound w/brief (<1 hr) LOC
853.13	ICD 9	other and unspecified intracranial hemorrhage following injury with open intracranial wound w/moderate (1-24 hrs) LOC
853.14	ICD 9	other and unspecified intracranial hemorrhage following injury with open intracranial wound w/prolonged( >24 hrs) LOC and return to pre-existing conscious level
853.15	ICD 9	other and unspecified intracranial hemorrhage following injury with open intracranial wound w/prolonged (>24 hrs) LOC w/o return to pre-existing conscious level
853.16	ICD 9	other and unspecified intracranial hemorrhage following injury with open intracranial wound w/LOC of unspecified duration
853.19	ICD 9	other and unspecified intracranial hemorrhage following injury with open intracranial wound w/concussion unspecified
854.0	ICD 9	intracranial injury of other and unspecified nature w/o mention of open intracranial wound
854.00	ICD 9	intracranial injury of other and unspecified nature w/o mention of open intracranial wound w/state of consciousness unspecified
854.01	ICD 9	intracranial injury of other and unspecified nature w/o mention of open intracranial wound w/o LOC
854.02	ICD 9	intracranial injury of other and unspecified nature w/o mention of open intracranial wound w/brief (<1 hr) LOC
854.03	ICD 9	intracranial injury of other and unspecified nature w/o mention of open intracranial wound w/moderate (1-24 hrs) LOC
854.04	ICD 9	intracranial injury of other and unspecified nature w/o mention of open intracranial wound w/prolonged (>24 hrs) LOC and return to pre-existing conscious level
854.05	ICD 9	intracranial injury of other and unspecified nature w/o mention of open intracranial wound w/prolonged (>24 hrs) LOC w/o return to pre-existing conscious level
854.06	ICD 9	intracranial injury of other and unspecified nature w/o mention of open intracranial wound w/LOC of unspecified duration
854.09	ICD 9	intracranial injury of other and unspecified nature w/o mention of open intracranial wound w/concussion unspecified
854.1	ICD 9	intracranial injury of other and unspecified nature with open Intracranial wound
854.10	ICD 9	intracranial injury of other and unspecified nature with open Intracranial wound w/state of consciousness unspecified
854.11	ICD 9	intracranial injury of other and unspecified nature with open Intracranial wound w/o LOC
854.12	ICD 9	intracranial injury of other and unspecified nature with open Intracranial wound w/brief (<1 hr) LOC
854.13	ICD 9	intracranial injury of other and unspecified nature with open Intracranial wound w/moderate (1-24 hrs) LOC
854.14	ICD 9	intracranial injury of other and unspecified nature with open Intracranial wound w/prolonged (>24 hrs) LOC and return to pre-existing conscious level
854.15	ICD 9	intracranial injury of other and unspecified nature with open Intracranial wound w/prolonged (>24 hrs) LOC w/o return to pre-existing conscious level
854.16	ICD 9	intracranial injury of other and unspecified nature with open Intracranial wound w/LOC of unspecified duration
854.19	ICD 9	intracranial injury of other and unspecified nature with open Intracranial wound w/concussion unspecified
907.0	ICD 9	late effect of intracranial injury w/o skull fracture
950.1	ICD 9	injury to optic chiasm
950.2	ICD 9	injury to optic pathways
950.3	ICD 9	injury to visual cortex
959.01	ICD 9	other and unspecified injury to head
V15.5_1	ICD 9	personal history of injury presenting hazards to health
V15.5_F	ICD 9	personal history of injury presenting hazards to health
V15.5_E	ICD 9	personal history of injury presenting hazards to health
V15.5_D	ICD 9	personal history of injury presenting hazards to health
V15.5_C	ICD 9	personal history of injury presenting hazards to health
V15.5_B	ICD 9	personal history of injury presenting hazards to health
V15.5_A	ICD 9	personal history of injury presenting hazards to health
V15.5_9	ICD 9	personal history of injury presenting hazards to health
V15.5_8	ICD 9	personal history of injury presenting hazards to health
V15.5_7	ICD 9	personal history of injury presenting hazards to health
V15.5_6	ICD 9	personal history of injury presenting hazards to health
V15.5_5	ICD 9	personal history of injury presenting hazards to health
V15.5_4	ICD 9	personal history of injury presenting hazards to health
V15.5_3	ICD 9	personal history of injury presenting hazards to health
V15.5_2	ICD 9	personal history of injury presenting hazards to health
V15.52_0	ICD 9	personal history of traumatic brain injury
V15.52_F	ICD 9	personal history of traumatic brain injury
V15.52_E	ICD 9	personal history of traumatic brain injury
V15.52_D	ICD 9	personal history of traumatic brain injury
V15.52_C	ICD 9	personal history of traumatic brain injury
V15.52_B	ICD 9	personal history of traumatic brain injury
V15.52_A	ICD 9	personal history of traumatic brain injury
V15.52_9	ICD 9	personal history of traumatic brain injury
V15.52_8	ICD 9	personal history of traumatic brain injury
V15.52_7	ICD 9	personal history of traumatic brain injury
V15.52_6	ICD 9	personal history of traumatic brain injury
V15.52_5	ICD 9	personal history of traumatic brain injury
V15.52_4	ICD 9	personal history of traumatic brain injury
V15.52_3	ICD 9	personal history of traumatic brain injury
V15.52_2	ICD 9	personal history of traumatic brain injury
V15.52_1	ICD 9	personal history of traumatic brain injury
V15.59_1	ICD 9	personal history of other injury
V15.59_F	ICD 9	personal history of other injury
V15.59_E	ICD 9	personal history of other injury
V15.59_D	ICD 9	personal history of other injury
V15.59_C	ICD 9	personal history of other injury
V15.59_B	ICD 9	personal history of other injury
V15.59_A	ICD 9	personal history of other injury
V15.59_9	ICD 9	personal history of other injury
V15.59_8	ICD 9	personal history of other injury
V15.59_7	ICD 9	personal history of other injury
V15.59_6	ICD 9	personal history of other injury
V15.59_5	ICD 9	personal history of other injury
V15.59_4	ICD 9	personal history of other injury
V15.59_3	ICD 9	personal history of other injury
V15.59_2	ICD 9	personal history of other injury
F07.81	ICD 10	post-concussion syndrome
S04.02	ICD 10	injury of optic chiasm
S04.02X	ICD 10	injury of optic chiasm
S04.02XA	ICD 10	injury of optic chiasm, initial encounter
S04.03	ICD 10	injury of optic tract and pathways
S04.031	ICD 10	injury of optic tract and pathways, right eye
S04.031A	ICD 10	injury of optic tract and pathways, right eye, initial encounter
S04.032	ICD 10	injury of optic tract and pathways, left eye
S04.032A	ICD 10	injury of optic tract and pathways, left eye, initial encounter
S04.039	ICD 10	injury of optic tract and pathways, unspecified eye
S04.039A	ICD 10	injury of optic tract and pathways, unspecified eye, initial encounter
S04.04	ICD 10	Injury of visual cortex
S04.041	ICD 10	injury of visual cortex, right eye
S04.041A	ICD 10	injury of visual cortex, right eye, initial encounter
S04.042	ICD 10	injury of visual cortex, left eye
S04.042A	ICD 10	injury of visual cortex, left eye, initial encounter
S04.049	ICD 10	injury of visual cortex, unspecified eye
S04.049A	ICD 10	injury of visual cortex, unspecified eye, initial encounter
S06.0	ICD 10	concussion
S06.0X0	ICD 10	concussion w/o LOC
S06.0X0A	ICD 10	concussion w/o LOC, initial encounter
S06.0X1	ICD 10	concussion w/LOC of 30 mins or less
S06.0X1A	ICD 10	concussion w/LOC of 30 mins or less, initial encounter
S06.0X2	ICD 10	concussion w/LOC of 31-59 mins
S06.0X2A	ICD 10	concussion w/LOC of 31-59 mins, initial encounter
S06.0X3	ICD 10	concussion w/LOC of 1 hr to 5 hrs 59 mins
S06.0X3A	ICD 10	concussion w/LOC of 1 hr to 5 hrs 59 mins, initial encounter
S06.0X4	ICD 10	concussion w/LOC of 6-24 hrs
S06.0X4A	ICD 10	concussion w/LOC of 6-24 hrs, initial encounter
S06.0X5	ICD 10	concussion w/LOC > 24hrs with return to pre-existing conscious level
S06.0X5A	ICD 10	concussion w/LOC > 24hrs with return to pre-existing conscious level, initial encounter
S06.0X6	ICD 10	concussion w/LOC > 24 hrs w/o return to pre-existing conscious level with patient surviving
S06.0X6A	ICD 10	concussion w/LOC > 24 hrs w/o return to pre-existing conscious level with patient surviving, initial encounter
S06.0X7	ICD 10	concussion w/LOC of any duration with death due to brain injury prior to regaining consciousness
S06.0X7A	ICD 10	concussion w/LOC of any duration with death due to brain injury prior to regaining consciousness, initial encounter
S06.0X8	ICD 10	concussion w/LOC of any duration with death due to other causes before regaining consciousness
S06.0X8A	ICD 10	concussion w/LOC of any duration with death due to other causes before regaining consciousness, initial encounter
S06.0X9	ICD 10	concussion w/LOC of unspecified duration
S06.0X9A	ICD 10	concussion w/LOC of unspecified duration, initial encounter
S06.1X	ICD 10	traumatic cerebral edema
S06.1X0	ICD 10	traumatic cerebral edema w/o LOC
S06.1X0A	ICD 10	traumatic cerebral edema w/o LOC, initial encounter
S06.1X1	ICD 10	traumatic cerebral edema w/LOC of 30 min or less
S06.1X1A	ICD 10	traumatic cerebral edema w/LOC of 30 min or less, initial encounter
S06.1X2	ICD 10	traumatic cerebral edema w/LOC of 31-59 minutes
S06.1X2A	ICD 10	traumatic cerebral edema w/LOC of 31-59 minutes, initial encounter
S06.1X3	ICD 10	traumatic cerebral edema w/LOC of 1hr to 5 hrs 59 mins
S06.1X3A	ICD 10	traumatic cerebral edema w/LOC of 1hr to 5 hrs 59 mins, initial encounter
S06.1X4	ICD 10	traumatic cerebral edema w/LOC of 6-24 hrs
S06.1X4A	ICD 10	traumatic cerebral edema w/LOC of 6-24 hrs, initial encounter
S06.1X5	ICD 10	traumatic cerebral edema w/ LOC >24 hrs with return to pre-existing conscious level
S06.1X5A	ICD 10	traumatic cerebral edema w/ LOC >24 hrs with return to pre-existing conscious level, initial encounter
S06.1X6	ICD 10	traumatic cerebral edema w/ LOC >24 hrs w/o return to pre-existing conscious level with patient surviving
S06.1X6A	ICD 10	traumatic cerebral edema w/ LOC >24 hrs w/o return to pre-existing conscious level with patient surviving, initial encounter
S06.1X7	ICD 10	traumatic cerebral edema w/LOC of any duration with death due to brain injury prior to regaining consciousness
S06.1X7A	ICD 10	traumatic cerebral edema w/LOC of any duration with death due to brain injury prior to regaining consciousness, initial encounter
S06.1X8	ICD 10	traumatic cerebral edema w/LOC of any duration with death due to other causes prior to regaining consciousness
S06.1X8A	ICD 10	traumatic cerebral edema w/LOC of any duration with death due to other causes prior to regaining consciousness, initial encounter
S06.1X9	ICD 10	traumatic cerebral edema w/LOC of unspecified duration
S06.1X9A	ICD 10	traumatic cerebral edema w/LOC of unspecified duration, initial encounter
S06.2X	ICD 10	diffuse traumatic brain injury
S06.2X0	ICD 10	diffuse traumatic brain injury w/o LOC
S06.2X0A	ICD 10	diffuse traumatic brain injury w/o LOC, initial encounter
S06.2X1	ICD 10	diffuse traumatic brain injury w/LOC of 30 min or less
S06.2X1A	ICD 10	diffuse traumatic brain injury w/LOC of 30 min or less, initial encounter
S06.2X2	ICD 10	diffuse traumatic brain injury w/LOC of 31-59 minutes
S06.2X2A	ICD 10	diffuse traumatic brain injury w/LOC of 31-59 minutes, initial encounter
S06.2X3	ICD 10	diffuse traumatic brain injury w/LOC of 1hr to 5 hrs 59 mins
S06.2X3A	ICD 10	diffuse traumatic brain injury w/LOC of 1hr to 5 hrs 59 mins, initial encounter
S06.2X4	ICD 10	diffuse traumatic brain injury w/LOC of 6-24 hrs
S06.2X4A	ICD 10	diffuse traumatic brain injury w/LOC of 6-24 hrs, initial encounter
S06.2X5	ICD 10	diffuse traumatic brain injury w/ LOC >24 hrs with return to pre-existing conscious level
S06.2X5A	ICD 10	diffuse traumatic brain injury w/ LOC >24 hrs with return to pre-existing conscious level, initial encounter
S06.2X6	ICD 10	diffuse traumatic brain injury w/LOC >24 hrs w/o return to pre-existing conscious level with patient surviving
S06.2X6A	ICD 10	diffuse traumatic brain injury w/LOC >24 hrs w/o return to pre-existing conscious level with patient surviving, initial encounter
S06.2X7	ICD 10	diffuse traumatic brain injury w/LOC of any duration with death due to brain injury prior to regaining consciousness
S06.2X7A	ICD 10	diffuse traumatic brain injury w/LOC of any duration with death due to brain injury prior to regaining consciousness, initial encounter
S06.2X8	ICD 10	diffuse traumatic brain injury w/LOC of any duration with death due to other causes prior to regaining consciousness
S06.2X8A	ICD 10	diffuse traumatic brain injury w/LOC of any duration with death due to other causes prior to regaining consciousness, initial encounter
S06.2X9	ICD 10	diffuse traumatic brain injury w/LOC of unspecified duration
S06.2X9A	ICD 10	diffuse traumatic brain injury w/LOC of unspecified duration, initial encounter
S06.30	ICD 10	unspecified focal traumatic brain injury
S06.300	ICD 10	unspecified focal traumatic brain injury w/o LOC
S06.300A	ICD 10	unspecified focal traumatic brain injury w/o LOC, initial encounter
S06.301	ICD 10	unspecified focal traumatic brain injury w/LOC of 30 min or less
S06.301A	ICD 10	unspecified focal traumatic brain injury w/LOC of 30 min or less, initial encounter
S06.302	ICD 10	unspecified focal traumatic brain injury w/LOC of 31-59 minutes
S06.302A	ICD 10	unspecified focal traumatic brain injury w/LOC of 31-59 minutes, initial encounter
S06.303	ICD 10	unspecified focal traumatic brain injury w/LOC of 1hr to 5 hrs 59 mins
S06.303A	ICD 10	unspecified focal traumatic brain injury w/LOC of 1hr to 5 hrs 59 mins, initial encounter
S06.304	ICD 10	unspecified focal traumatic brain injury w/LOC of 6-24 hrs
S06.304A	ICD 10	unspecified focal traumatic brain injury w/LOC of 6-24 hrs, initial encounter
S06.305	ICD 10	unspecified focal traumatic brain injury w/LOC >24 hrs with return to pre-existing conscious level
S06.305A	ICD 10	unspecified focal traumatic brain injury w/LOC >24 hrs with return to pre-existing conscious level, initial encounter
S06.306	ICD 10	unspecified focal traumatic brain injury w/LOC >24 hrs w/o return to pre-existing conscious level with patient surviving
S06.306A	ICD 10	unspecified focal traumatic brain injury w/LOC >24 hrs w/o return to pre-existing conscious level with patient surviving, initial encounter
S06.307	ICD 10	unspecified focal traumatic brain injury w/LOC of any duration with death due to brain injury prior to regaining consciousness
S06.307A	ICD 10	unspecified focal traumatic brain injury w/LOC of any duration with death due to brain injury prior to regaining consciousness, initial encounter
S06.308	ICD 10	unspecified focal traumatic brain injury w/LOC of any duration with death due to other causes prior to regaining consciousness
S06.308A	ICD 10	unspecified focal traumatic brain injury w/LOC of any duration with death due to other causes prior to regaining consciousness, initial encounter
S06.309	ICD 10	unspecified focal traumatic brain injury w/LOC of unspecified duration
S06.309A	ICD 10	unspecified focal traumatic brain injury w/LOC of unspecified duration, initial encounter
S06.31	ICD 10	contusion and laceration of right cerebrum
S06.310	ICD 10	contusion and laceration of right cerebrum w/o LOC
S06.310A	ICD 10	contusion and laceration of right cerebrum w/o LOC, initial encounter
S06.311	ICD 10	contusion and laceration of right cerebrum w/LOC of 30 min or less
S06.311A	ICD 10	contusion and laceration of right cerebrum w/LOC of 30 min or less, initial encounter
S06.312	ICD 10	contusion and laceration of right cerebrum w/LOC of 31-59 minutes
S06.312A	ICD 10	contusion and laceration of right cerebrum w/LOC of 31-59 minutes, initial encounter
S06.313	ICD 10	contusion and laceration of right cerebrum w/LOC of 1hr to 5 hrs 59 mins
S06.313A	ICD 10	contusion and laceration of right cerebrum w/LOC of 1hr to 5 hrs 59 mins, initial encounter
S06.314	ICD 10	contusion and laceration of right cerebrum w/LOC of 6-24 hrs
S06.314A	ICD 10	contusion and laceration of right cerebrum w/LOC of 6-24 hrs, initial encounter
S06.315	ICD 10	contusion and laceration of right cerebrum w/LOC >24 hrs with return to pre-existing conscious level
S06.315A	ICD 10	contusion and laceration of right cerebrum w/LOC >24 hrs with return to pre-existing conscious level, initial encounter
S06.316	ICD 10	contusion and laceration of right cerebrum w/ LOC >24 hrs w/o return to pre-existing conscious level with patient surviving
S06.316A	ICD 10	contusion and laceration of right cerebrum w/ LOC >24 hrs w/o return to pre-existing conscious level with patient surviving, initial encounter
S06.317	ICD 10	contusion and laceration of right cerebrum w/LOC of any duration with death due to brain injury prior to regaining consciousness
S06.317A	ICD 10	contusion and laceration of right cerebrum w/LOC of any duration with death due to brain injury prior to regaining consciousness, initial encounter
S06.318	ICD 10	contusion and laceration of right cerebrum w/LOC of any duration with death due to other causes prior to regaining consciousness
S06.318A	ICD 10	contusion and laceration of right cerebrum w/LOC of any duration with death due to other causes prior to regaining consciousness, initial encounter
S06.319	ICD 10	contusion and laceration of right cerebrum w/LOC of unspecified duration
S06.319A	ICD 10	contusion and laceration of right cerebrum w/LOC of unspecified duration, initial encounter
S06.32	ICD 10	contusion and laceration of left cerebrum
S06.320	ICD 10	contusion and laceration of left cerebrum w/o LOC
S06.320A	ICD 10	contusion and laceration of left cerebrum w/o LOC, initial encounter
S06.321	ICD 10	contusion and laceration of left cerebrum w/LOC of 30 min or less
S06.321A	ICD 10	contusion and laceration of left cerebrum w/LOC of 30 min or less, initial encounter
S06.322	ICD 10	contusion and laceration of left cerebrum w/LOC of 31-59 minutes
S06.322A	ICD 10	contusion and laceration of left cerebrum w/LOC of 31-59 minutes, initial encounter
S06.323	ICD 10	contusion and laceration of left cerebrum w/LOC of 1hr to 5 hrs 59 mins
S06.323A	ICD 10	contusion and laceration of left cerebrum w/LOC of 1hr to 5 hrs 59 mins, initial encounter
S06.324	ICD 10	contusion and laceration of left cerebrum w/LOC of 6-24 hrs
S06.324A	ICD 10	contusion and laceration of left cerebrum w/LOC of 6-24 hrs, initial encounter
S06.325	ICD 10	contusion and laceration of left cerebrum w/LOC >24 hrs with return to pre-existing conscious level
S06.325A	ICD 10	contusion and laceration of left cerebrum w/LOC >24 hrs with return to pre-existing conscious level, initial encounter
S06.326	ICD 10	contusion and laceration of left cerebrum w/LOC >24 hrs w/o return to pre-existing conscious level with patient surviving
S06.326A	ICD 10	contusion and laceration of left cerebrum w/LOC >24 hrs w/o return to pre-existing conscious level with patient surviving, initial encounter
S06.327	ICD 10	contusion and laceration of left cerebrum w/LOC of any duration w/ death due to brain injury prior to regaining consciousness
S06.327A	ICD 10	contusion and laceration of left cerebrum w/LOC of any duration w/ death due to brain injury prior to regaining consciousness, initial encounter
S06.328	ICD 10	contusion and laceration of left cerebrum w/LOC of any duration w/ death due to other causes prior to regaining consciousness
S06.328A	ICD 10	contusion and laceration of left cerebrum w/LOC of any duration w/ death due to other causes prior to regaining consciousness, initial encounter
S06.329	ICD 10	contusion and laceration of left cerebrum w/LOC of unspecified duration
S06.329A	ICD 10	contusion and laceration of left cerebrum w/LOC of unspecified duration, initial encounter
S06.33	ICD 10	contusion and laceration of cerebrum, unspecified
S06.330	ICD 10	contusion and laceration of cerebrum, unspecified, w/o LOC
S06.330A	ICD 10	contusion and laceration of cerebrum, unspecified, w/o LOC, initial encounter
S06.331	ICD 10	contusion and laceration of cerebrum, unspecified, w/LOC of 30 mins or less
S06.331A	ICD 10	contusion and laceration of cerebrum, unspecified, w/LOC of 30 mins or less, initial encounter
S06.332	ICD 10	contusion and laceration of cerebrum, unspecified, w/LOC of 31-59 mins
S06.332A	ICD 10	contusion and laceration of cerebrum, unspecified, w/LOC of 31-59 mins, initial encounter
S06.333	ICD 10	contusion and laceration of cerebrum, unspecified, w/LOC of 1 hr to 5 hrs 59 mins
S06.333A	ICD 10	contusion and laceration of cerebrum, unspecified, w/LOC of 1 hr to 5 hrs 59 mins, initial encounter
S06.334	ICD 10	contusion and laceration of cerebrum, unspecified, w/ LOC of 6 -24 hrs
S06.334A	ICD 10	contusion and laceration of cerebrum, unspecified, w/ LOC of 6 -24 hrs, initial encounter
S06.335	ICD 10	contusion and laceration of cerebrum, unspecified, w/LOC > 24 hrs with return to pre-existing consciousness level
S06.335A	ICD 10	contusion and laceration of cerebrum, unspecified, w/LOC > 24 hrs with return to pre-existing consciousness level, initial encounter
S06.336	ICD 10	contusion and laceration of cerebrum, unspecified, w/LOC >24 hrs w/o return to pre-existing conscious level with patient surviving
S06.336A	ICD 10	contusion and laceration of cerebrum, unspecified, w/LOC >24 hrs w/o return to pre-existing conscious level with patient surviving, initial encounter
S06.337	ICD 10	contusion and laceration of cerebrum, unspecified, w/LOC of any duration w/ death due to brain injury prior to regaining consciousness
S06.337A	ICD 10	contusion and laceration of cerebrum, unspecified, w/LOC of any duration w/ death due to brain injury prior to regaining consciousness, initial encounter
S06.338	ICD 10	contusion and laceration of cerebrum, unspecified, w/LOC of any duration with death due to other cause prior to regaining conscious
S06.338A	ICD 10	contusion and laceration of cerebrum, unspecified, w/LOC of any duration with death due to other cause prior to regaining conscious, initial encounter
S06.339	ICD 10	contusion and laceration of cerebrum, unspecified, w/LOC of unspecified duration
S06.339A	ICD 10	contusion and laceration of cerebrum, unspecified, w/LOC of unspecified duration, initial encounter
S06.34	ICD 10	traumatic hemorrhage of right cerebrum
S06.340	ICD 10	traumatic hemorrhage of right cerebrum w/o LOC
S06.340A	ICD 10	traumatic hemorrhage of right cerebrum w/o LOC, initial encounter
S06.341	ICD 10	traumatic hemorrhage of right cerebrum w/LOC of 30 mins or less
S06.341A	ICD 10	traumatic hemorrhage of right cerebrum w/LOC of 30 mins or less, initial encounter
S06.342	ICD 10	traumatic hemorrhage of right cerebrum w/LOC of 31-59 mins
S06.342A	ICD 10	traumatic hemorrhage of right cerebrum w/LOC of 31-59 mins, initial encounter
S06.343	ICD 10	traumatic hemorrhage of right cerebrum w/LOC of 1 hr to 5 hrs 59 mins
S06.343A	ICD 10	traumatic hemorrhage of right cerebrum w/LOC of 1 hr to 5 hrs 59 mins, initial encounter
S06.344	ICD 10	traumatic hemorrhage of right cerebrum with LOC of 6 -24 hrs
S06.344A	ICD 10	traumatic hemorrhage of right cerebrum with LOC of 6 -24 hrs, initial encounter
S06.345	ICD 10	traumatic hemorrhage of right cerebrum w/LOC > 24 hrs with return to pre-existing consciousness level
S06.345A	ICD 10	traumatic hemorrhage of right cerebrum w/LOC > 24 hrs with return to pre-existing consciousness level, initial encounter
S06.346	ICD 10	traumatic hemorrhage of right cerebrum w/LOC >24 hrs w/o return to pre-existing conscious level with patient surviving
S06.346A	ICD 10	traumatic hemorrhage of right cerebrum w/LOC >24 hrs w/o return to pre-existing conscious level with patient surviving, initial encounter
S06.347	ICD 10	traumatic hemorrhage of right cerebrum w/LOC of any duration with death due to brain injury prior to regaining consciousness
S06.347A	ICD 10	traumatic hemorrhage of right cerebrum w/LOC of any duration with death due to brain injury prior to regaining consciousness, initial encounter
S06.348	ICD 10	traumatic hemorrhage of right cerebrum w/LOC of any duration with death due to other cause prior to regaining consciousness
S06.348A	ICD 10	traumatic hemorrhage of right cerebrum w/LOC of any duration with death due to other cause prior to regaining consciousness, initial encounter
S06.349	ICD 10	traumatic hemorrhage of right cerebrum w/LOC of unspecified duration
S06.349A	ICD 10	traumatic hemorrhage of right cerebrum w/LOC of unspecified duration, initial encounter
S06.35	ICD 10	traumatic hemorrhage of left cerebrum
S06.350	ICD 10	traumatic hemorrhage of left cerebrum w/o LOC
S06.350A	ICD 10	traumatic hemorrhage of left cerebrum w/o LOC, initial encounter
S06.351	ICD 10	traumatic hemorrhage of left cerebrum w/LOC of 30 mins or less
S06.351A	ICD 10	traumatic hemorrhage of left cerebrum w/LOC of 30 mins or less, initial encounter
S06.352	ICD 10	traumatic hemorrhage of left cerebrum w/LOC of 31-59 mins
S06.352A	ICD 10	traumatic hemorrhage of left cerebrum w/LOC of 31-59 mins, initial encounter
S06.353	ICD 10	traumatic hemorrhage of left cerebrum, unspecified, LOC of 1 hr to 5 hrs 59 mins
S06.353A	ICD 10	traumatic hemorrhage of left cerebrum, unspecified, LOC of 1 hr to 5 hrs 59 mins, initial encounter
S06.354	ICD 10	traumatic hemorrhage of left cerebrum w/LOC of 6 -24 hrs
S06.354A	ICD 10	traumatic hemorrhage of left cerebrum w/LOC of 6 -24 hrs, initial encounter
S06.355	ICD 10	traumatic hemorrhage of left cerebrum w/LOC >24 hrs with return to pre-existing consciousness level
S06.355A	ICD 10	traumatic hemorrhage of left cerebrum w/LOC >24 hrs with return to pre-existing consciousness level, initial encounter
S06.356	ICD 10	traumatic hemorrhage of left cerebrum w/LOC >24 hrs w/o return to pre-existing conscious level with patient surviving
S06.356A	ICD 10	traumatic hemorrhage of left cerebrum w/LOC >24 hrs w/o return to pre-existing conscious level with patient surviving, initial encounter
S06.357	ICD 10	traumatic hemorrhage of left cerebrum w/LOC of any duration with death due to brain injury prior to regaining consciousness
S06.357A	ICD 10	traumatic hemorrhage of left cerebrum w/LOC of any duration with death due to brain injury prior to regaining consciousness, initial encounter
S06.358	ICD 10	traumatic hemorrhage of left cerebrum w/LOC of any duration with death due to other cause prior to regaining consciousness
S06.358A	ICD 10	traumatic hemorrhage of left cerebrum w/LOC of any duration with death due to other cause prior to regaining consciousness, initial encounter
S06.359	ICD 10	traumatic hemorrhage of left cerebrum, w/ LOC of unspecified duration
S06.359A	ICD 10	traumatic hemorrhage of left cerebrum, w/ LOC of unspecified duration, initial encounter
S06.36	ICD 10	traumatic hemorrhage of cerebrum, unspecified
S06.360	ICD 10	traumatic hemorrhage of cerebrum, unspecified, w/o LOC
S06.360A	ICD 10	traumatic hemorrhage of cerebrum, unspecified, w/o LOC, initial encounter
S06.361	ICD 10	traumatic hemorrhage of cerebrum, unspecified, w/ LOC of 30 mins or less
S06.361A	ICD 10	traumatic hemorrhage of cerebrum, unspecified, w/ LOC of 30 mins or less, initial encounter
S06.362	ICD 10	traumatic hemorrhage of cerebrum, unspecified, w/ LOC of 31-59 mins
S06.362A	ICD 10	traumatic hemorrhage of cerebrum, unspecified, w/ LOC of 31-59 mins, initial encounter
S06.363	ICD 10	traumatic hemorrhage of cerebrum, unspecified, LOC of 1 hr to 5 hrs 59 mins
S06.363A	ICD 10	traumatic hemorrhage of cerebrum, unspecified, LOC of 1 hr to 5 hrs 59 mins, initial encounter
S06.364	ICD 10	traumatic hemorrhage of cerebrum, unspecified, w/LOC of 6 -24 hrs
S06.364A	ICD 10	traumatic hemorrhage of cerebrum, unspecified, w/LOC of 6 -24 hrs, initial encounter
S06.365	ICD 10	traumatic hemorrhage of cerebrum, unspecified, w/LOC > 24 hrs with return to pre-existing consciouness level
S06.365A	ICD 10	traumatic hemorrhage of cerebrum, unspecified, w/LOC > 24 hrs with return to pre-existing consciouness level, initial encounter
S06.366	ICD 10	traumatic hemorrhage of cerebrum, unspecified, LOC >24 hrs w/o return to pre-existing conscious level with patient surviving
S06.366A	ICD 10	traumatic hemorrhage of cerebrum, unspecified, LOC >24 hrs w/o return to pre-existing conscious level with patient surviving, initial encounter
S06.367	ICD 10	traumatic hemorrhage of cerebrum, unspecified, w/LOC of any duration with death due to brain injury prior to regaining consciousness
S06.367A	ICD 10	traumatic hemorrhage of cerebrum, unspecified, w/LOC of any duration with death due to brain injury prior to regaining consciousness, initial encounter
S06.368	ICD 10	traumatic hemorrhage of cerebrum, unspecified, w/LOC of any duration with death due to other cause prior to regaining consciousness
S06.368A	ICD 10	traumatic hemorrhage of cerebrum, unspecified, w/LOC of any duration with death due to other cause prior to regaining consciousness, initial encounter
S06.369	ICD 10	traumatic hemorrhage of cerebrum, unspecified, w/ LOC of unspecified duration
S06.369A	ICD 10	traumatic hemorrhage of cerebrum, unspecified, w/ LOC of unspecified duration, initial encounter
S06.37	ICD 10	contusion, laceration, and hemorrhage of cerebellum
S06.370	ICD 10	contusion, laceration, and hemorrhage of cerebellum w/o LOC
S06.370A	ICD 10	contusion, laceration, and hemorrhage of cerebellum w/o LOC, initial encounter
S06.371	ICD 10	contusion, laceration, and hemorrhage of cerebellum w/LOC of 30 mins or less
S06.371A	ICD 10	contusion, laceration, and hemorrhage of cerebellum w/LOC of 30 mins or less, initial encounter
S06.372	ICD 10	contusion, laceration, and hemorrhage of cerebellum w/LOC of 31 to 59 mins
S06.372A	ICD 10	contusion, laceration, and hemorrhage of cerebellum w/LOC of 31 to 59 mins, initial encounter
S06.373	ICD 10	contusion, laceration, and hemorrhage of cerebellum w/LOC of 1 hr to 5 hrs 59 mins
S06.373A	ICD 10	contusion, laceration, and hemorrhage of cerebellum w/LOC of 1 hr to 5 hrs 59 mins, initial encounter
S06.374	ICD 10	contusion, laceration, and hemorrhage of cerebellum w/LOC of 6-24 hrs
S06.374A	ICD 10	contusion, laceration, and hemorrhage of cerebellum w/LOC of 6-24 hrs, initial encounter
S06.375	ICD 10	contusion, laceration, and hemorrhage of cerebellum w/LOC > 24hrs with return to pre-existing conscious level
S06.375A	ICD 10	contusion, laceration, and hemorrhage of cerebellum w/LOC > 24hrs with return to pre-existing conscious level, initial encounter
S06.376	ICD 10	contusion, laceration, and hemorrhage of cerebellum w/LOC <24 hrs w/o return to pre-existing conscious level with patient surviving
S06.376A	ICD 10	contusion, laceration, and hemorrhage of cerebellum w/LOC <24 hrs w/o return to pre-existing conscious level with patient surviving, initial encounter
S06.377	ICD 10	contusion, laceration, and hemorrhage of cerebellum w/LOC of any duration w/death due to brain injury prior to regaining consciousness
S06.377A	ICD 10	contusion, laceration, and hemorrhage of cerebellum w/LOC of any duration w/death due to brain injury prior to regaining consciousness, initial encounter
S06.378	ICD 10	contusion, laceration, and hemorrhage of cerebellum w/LOC of any duration w/ death due to other cause prior to regaining consciousness
S06.378A	ICD 10	contusion, laceration, and hemorrhage of cerebellum w/LOC of any duration w/ death due to other cause prior to regaining consciousness, initial encounter
S06.379	ICD 10	contusion, laceration, and hemorrhage of cerebellum w/LOC of unspecified duration
S06.379A	ICD 10	contusion, laceration, and hemorrhage of cerebellum w/LOC of unspecified duration, initial encounter
S06.38	ICD 10	contusion, laceration, and hemorrhage of brainstem
S06.380	ICD 10	contusion, laceration, and hemorrhage of brainstem w/o LOC
S06.380A	ICD 10	contusion, laceration, and hemorrhage of brainstem w/o LOC, initial encounter
S06.381	ICD 10	contusion, laceration, and hemorrhage of brainstem w/LOC of 30 minutes or less
S06.381A	ICD 10	contusion, laceration, and hemorrhage of brainstem w/LOC of 30 minutes or less, initial encounter
S06.382	ICD 10	contusion, laceration, and hemorrhage of brainstem w/LOC of 31 to 59 mins
S06.382A	ICD 10	contusion, laceration, and hemorrhage of brainstem w/LOC of 31 to 59 mins, initial encounter
S06.383	ICD 10	contusion, laceration, and hemorrhage of brainstem w/LOC of 1 hr to 5 hrs 59 mins
S06.383A	ICD 10	contusion, laceration, and hemorrhage of brainstem w/LOC of 1 hr to 5 hrs 59 mins, initial encounter
S06.384	ICD 10	contusion, laceration, and hemorrhage of brainstem w/LOC of 6-24 hrs
S06.384A	ICD 10	contusion, laceration, and hemorrhage of brainstem w/LOC of 6-24 hrs, initial encounter
S06.385	ICD 10	contusion, laceration, and hemorrhage of brainstem w/LOC > 24hrs with return to pre-existing conscious level
S06.385A	ICD 10	contusion, laceration, and hemorrhage of brainstem w/LOC > 24hrs with return to pre-existing conscious level, initial encounter
S06.386	ICD 10	contusion, laceration, and hemorrhage of brainstem w/LOC > 24 hrs w/o return to pre-existing conscious level with patient surviving
S06.386A	ICD 10	contusion, laceration, and hemorrhage of brainstem w/LOC > 24 hrs w/o return to pre-existing conscious level with patient surviving, initial encounter
S06.387	ICD 10	contusion, laceration, and hemorrhage of brainstem w/LOC of any duration w/ death due to brain injury prior to regaining consciousness
S06.387A	ICD 10	contusion, laceration, and hemorrhage of brainstem w/LOC of any duration w/ death due to brain injury prior to regaining consciousness, initial encounter
S06.388	ICD 10	contusion, laceration, and hemorrhage of brainstem with loss of consciousness of any duration w/death due to other cause prior to regaining consciousness
S06.388A	ICD 10	contusion, laceration, and hemorrhage of brainstem with loss of consciousness of any duration w/death due to other cause prior to regaining consciousness, initial encounter
S06.389	ICD 10	contusion, laceration, and hemorrhage of brainstem w/LOC of unspecified duration
S06.389A	ICD 10	contusion, laceration, and hemorrhage of brainstem w/LOC of unspecified duration, initial encounter
S06.4X	ICD 10	epidural hemorrhage
S06.4X0	ICD 10	epidural hemorrhage w/o LOC
S06.4X0A	ICD 10	epidural hemorrhage w/o LOC, initial encounter
S06.4X1	ICD 10	epidural hemorrhage w/LOC of 30 mins or less
S06.4X1A	ICD 10	epidural hemorrhage w/LOC of 30 mins or less, initial encounter
S06.4X2	ICD 10	epidural hemorrhage w/LOC of 31-59 minutes
S06.4X2A	ICD 10	epidural hemorrhage w/LOC of 31-59 minutes, initial encounter
S06.4X3	ICD 10	epidural hemorrhage w/LOC of 1 hr to 5 hrs 59 mins
S06.4X3A	ICD 10	epidural hemorrhage w/LOC of 1 hr to 5 hrs 59 mins, initial encounter
S06.4X4	ICD 10	epidural hemorrhage w/LOC of 6-24 hrs
S06.4X4A	ICD 10	epidural hemorrhage w/LOC of 6-24 hrs, initial encounter
S06.4X5	ICD 10	epidural hemorrhage w/LOC >24 hrs with return to pre-existing conscious level
S06.4X5A	ICD 10	epidural hemorrhage w/LOC >24 hrs with return to pre-existing conscious level, initial encounter
S06.4X6	ICD 10	epidural hemorrhage w/LOC >24 hrs w/o return to pre-existing conscious level with patient surviving
S06.4X6A	ICD 10	epidural hemorrhage w/LOC >24 hrs w/o return to pre-existing conscious level with patient surviving, initial encounter
S06.4X7	ICD 10	epidural hemorrhage w/LOC of any duration with death due to brain injury prior to regaining consciousness
S06.4X7A	ICD 10	epidural hemorrhage w/LOC of any duration with death due to brain injury prior to regaining consciousness, initial encounter
S06.4X8	ICD 10	epidural hemorrhage w/LOC of any duration with death due to other causes prior to regaining consciousness
S06.4X8A	ICD 10	epidural hemorrhage w/LOC of any duration with death due to other causes prior to regaining consciousness, initial encounter
S06.4X9	ICD 10	epidural hemorrhage w/LOC of unspecified duration
S06.4X9A	ICD 10	epidural hemorrhage w/LOC of unspecified duration, initial encounter
S06.5X	ICD 10	traumatic subdural hemorrhage
S06.5X0	ICD 10	traumatic subdural hemorrhage w/o LOC
S06.5X0A	ICD 10	traumatic subdural hemorrhage w/o LOC, initial encounter
S06.5X1	ICD 10	traumatic subdural hemorrhage w/LOC of 30 mins or less
S06.5X1A	ICD 10	traumatic subdural hemorrhage w/LOC of 30 mins or less, initial encounter
S06.5X2	ICD 10	traumatic subdural hemorrhage with LOC of 31-59 mins
S06.5X2A	ICD 10	traumatic subdural hemorrhage with LOC of 31-59 mins, initial encounter
S06.5X3	ICD 10	traumatic subdural hemorrhage w/LOC of 1 hr to 5 hrs 59 mins
S06.5X3A	ICD 10	traumatic subdural hemorrhage w/LOC of 1 hr to 5 hrs 59 mins, initial encounter
S06.5X4	ICD 10	traumatic subdural hemorrhage with LOC of 6-24 hrs
S06.5X4A	ICD 10	traumatic subdural hemorrhage with LOC of 6-24 hrs, initial encounter
S06.5X5	ICD 10	traumatic subdural hemorrhage w/LOC >24 hrs with return to pre-existing conscious level
S06.5X5A	ICD 10	traumatic subdural hemorrhage w/LOC >24 hrs with return to pre-existing conscious level, initial encounter
S06.5X6	ICD 10	traumatic subdural hemorrhage w/ LOC >24 hrs w/o return to pre-existing conscious level with patient surviving
S06.5X6A	ICD 10	traumatic subdural hemorrhage w/ LOC >24 hrs w/o return to pre-existing conscious level with patient surviving, initial encounter
S06.5X7	ICD 10	traumatic subdural hemorrhage w/LOC of any duration with death due to brain injury before regaining consciousness
S06.5X7A	ICD 10	traumatic subdural hemorrhage w/LOC of any duration with death due to brain injury before regaining consciousness, initial encounter
S06.5X8	ICD 10	traumatic subdural hemorrhage w/LOC of any duration with death due to other causes before regaining consciousness
S06.5X8A	ICD 10	traumatic subdural hemorrhage w/LOC of any duration with death due to other causes before regaining consciousness, initial encounter
S06.5X9	ICD 10	traumatic subdural hemorrhage w/LOC of unspecified duration
S06.5X9A	ICD 10	traumatic subdural hemorrhage w/LOC of unspecified duration, initial encounter
S06.6X	ICD 10	traumatic subarachnoid hemorrhage
S06.6X0	ICD 10	traumatic subarachnoid hemorrhage w/o LOC
S06.6X0A	ICD 10	traumatic subarachnoid hemorrhage w/o LOC, initial encounter
S06.6X1	ICD 10	traumatic subarachnoid hemorrhage w/LOC of 30 mins or less
S06.6X1A	ICD 10	traumatic subarachnoid hemorrhage w/LOC of 30 mins or less, initial encounter
S06.6X2	ICD 10	traumatic subarachnoid hemorrhage w/LOC of 31-59 mins
S06.6X2A	ICD 10	traumatic subarachnoid hemorrhage w/LOC of 31-59 mins, initial encounter
S06.6X3	ICD 10	traumatic subarachnoid hemorrhage w/ LOC of 1 hr to 5 hrs 59 mins
S06.6X3A	ICD 10	traumatic subarachnoid hemorrhage w/ LOC of 1 hr to 5 hrs 59 mins, initial encounter
S06.6X4	ICD 10	traumatic subarachnoid hemorrhage w/LOC of 6-24 hrs
S06.6X4A	ICD 10	traumatic subarachnoid hemorrhage w/LOC of 6-24 hrs, initial encounter
S06.6X5	ICD 10	traumatic subarachnoid hemorrhage w/LOC > 24hrs with return to pre-existing conscious level
S06.6X5A	ICD 10	traumatic subarachnoid hemorrhage w/LOC > 24hrs with return to pre-existing conscious level, initial encounter
S06.6X6	ICD 10	traumatic subarachnoid hemorrhage w/LOC > 24 hrs w/o return to pre-existing conscious level with patient surviving
S06.6X6A	ICD 10	traumatic subarachnoid hemorrhage w/LOC > 24 hrs w/o return to pre-existing conscious level with patient surviving, initial encounter
S06.6X7	ICD 10	traumatic subarachnoid hemorrhage w/LOC of any duration with death due to brain injury prior to regaining consciousness
S06.6X7A	ICD 10	traumatic subarachnoid hemorrhage w/LOC of any duration with death due to brain injury prior to regaining consciousness, initial encounter
S06.6X8	ICD 10	traumatic subarachnoid hemorrhage w/LOC of any duration with death due to other causes before regaining consciousness
S06.6X8A	ICD 10	traumatic subarachnoid hemorrhage w/LOC of any duration with death due to other causes before regaining consciousness, initial encounter
S06.6X9	ICD 10	traumatic subarachnoid hemorrhage w/LOC of unspecified duration
S06.6X9A	ICD 10	traumatic subarachnoid hemorrhage w/LOC of unspecified duration, initial encounter
S06.89	ICD 10	other specified intracranial injury
S06.890	ICD 10	other specified intracranial injury w/o LOC
S06.890A	ICD 10	other specified intracranial injury w/o LOC, initial encounter
S06.891	ICD 10	other specified intracranial injury w/LOC of 30 mins or less
S06.891A	ICD 10	other specified intracranial injury w/LOC of 30 mins or less, initial encounter
S06.892	ICD 10	other specified intracranial injury w/LOC of 31-59 mins
S06.892A	ICD 10	other specified intracranial injury w/LOC of 31-59 mins, initial encounter
S06.893	ICD 10	other specified intracranial injury w/LOC of 1 hr to 5 hrs 59 mins
S06.893A	ICD 10	other specified intracranial injury w/LOC of 1 hr to 5 hrs 59 mins, initial encounter
S06.894	ICD 10	other specified intracranial injury w/LOC of 6 -24 hrs
S06.894A	ICD 10	other specified intracranial injury w/LOC of 6 -24 hrs, initial encounter
S06.895	ICD 10	other specified intracranial injury w/LOC > 24 hrs with return to pre-existing conscious level
S06.895A	ICD 10	other specified intracranial injury w/LOC > 24 hrs with return to pre-existing conscious level, initial encounter
S06.896	ICD 10	other specified intracranial injury w/LOC >24 hrs w/o return to pre-existing conscious level with patient surviving
S06.896A	ICD 10	other specified intracranial injury w/LOC >24 hrs w/o return to pre-existing conscious level with patient surviving, initial encounter
S06.897	ICD 10	other specified intracranial injury w/LOC of any duration with death due to brain injury prior to regaining consciousness
S06.897A	ICD 10	other specified intracranial injury w/LOC of any duration with death due to brain injury prior to regaining consciousness, initial encounter
S06.898	ICD 10	other specified intracranial injury w/LOC of any duration with death due to other cause prior to regaining consciousness
S06.898A	ICD 10	other specified intracranial injury w/LOC of any duration with death due to other cause prior to regaining consciousness, initial encounter
S06.899	ICD 10	other specified intracranial injury w/LOC of unspecified duration
S06.899A	ICD 10	other specified intracranial injury w/LOC of unspecified duration, initial encounter
S06.9X	ICD 10	unspecified intracranial injury
S06.9X0	ICD 10	unspecified intracranial injury w/o LOC
S06.9X0A	ICD 10	unspecified intracranial injury w/o LOC, initial encounter
S06.9X1	ICD 10	unspecified intracranial injury w/LOC of 30 mins or less
S06.9X1A	ICD 10	unspecified intracranial injury w/LOC of 30 mins or less, initial encounter
S06.9X2	ICD 10	unspecified intracranial injury w/LOC of 31-59 mins
S06.9X2A	ICD 10	unspecified intracranial injury w/LOC of 31-59 mins, initial encounter
S06.9X3	ICD 10	unspecified intracranial injury w/LOC of 1 hr to 5 hrs 59 min
S06.9X3A	ICD 10	unspecified intracranial injury w/LOC of 1 hr to 5 hrs 59 min, initial encounter
S06.9X4	ICD 10	unspecified intracranial injury w/ LOC of 6 -24 hrs
S06.9X4A	ICD 10	unspecified intracranial injury w/ LOC of 6 -24 hrs, initial encounter
S06.9X5	ICD 10	unspecified intracranial injury w/LOC > 24 hrs with return to pre-existing conscious level
S06.9X5A	ICD 10	unspecified intracranial injury w/LOC > 24 hrs with return to pre-existing conscious level, initial encounter
S06.9X6	ICD 10	unspecified intracranial injury w/LOC >24 hrs w/o return to pre-existing conscious level with patient surviving
S06.9X6A	ICD 10	unspecified intracranial injury w/LOC >24 hrs w/o return to pre-existing conscious level with patient surviving, initial encounter
S06.9X7	ICD 10	unspecified intracranial injury w/LOC of any duration with death due to brain injury prior to regaining consciousness
S06.9X7A	ICD 10	unspecified intracranial injury w/LOC of any duration with death due to brain injury prior to regaining consciousness, initial encounter
S06.9X8	ICD 10	unspecified intracranial injury w/LOC of any duration with death due to other cause prior to regaining consciousness
S06.9X8A	ICD 10	unspecified intracranial injury w/LOC of any duration with death due to other cause prior to regaining consciousness, initial encounter
S06.9X9	ICD 10	unspecified intracranial injury w/LOC of unspecified duration
S06.9X9A	ICD 10	unspecified intracranial injury w/LOC of unspecified duration, initial encounter
S06.9X9S	ICD 10	unspecified intracranial injury with LOC of unspecified duration, sequela
S02.0	ICD 10	fracture of vault of skull
S02.0XXA	ICD 10	fracture of vault of skull, initial encounter for closed fracture
S02.0XXB	ICD 10	fracture of vault of skull, initial encounter for open fracture
S02.1	ICD 10	fracture of base of skull
S02.10	ICD 10	unspecified fracture of base of skull
S02.10XA	ICD 10	unspecified fracture of base of skull, initial encounter for closed fracture
S02.101A	ICD 10	fracture of base of skull, right side, initial encounter for closed fracture
S02.102A	ICD 10	fracture of base of skull, left side, initial encounter for closed fracture
S02.109A	ICD 10	fracture of base of skull, unspecified side, initial encounter for closed fracture
S02.10XB	ICD 10	unspecified fracture of base of skull, initial encounter for open fracture
S02.101.B	ICD 10	fracture of base of skull, right side, initial encounter for open fracture
S02.102B	ICD 10	fracture of base of skull, left side, initial encounter for open fracture
S02.109B	ICD 10	fracture of base of skull, unspecified side, initial encounter for open fracture
S02.11	ICD 10	fracture of occiput
S02.110	ICD 10	type I occipital condyle fracture
S02.110A	ICD 10	type I occipital condyle fracture, unspecified side, initial encounter for closed fracture
S02.11AA	ICD 10	type I occipital condyle fracture, right side, initial encounter for closed fracture
S02.11BA	ICD 10	type I occipital condyle fracture, left side, initial encounter for closed fracture
S02.110B	ICD 10	type I occipital condyle fracture, unspecified side, initial encounter for open fracture
S02.11AB	ICD 10	type I occipital condyle fracture, right side, initial encounter for open fracture)
S02.11BB	ICD 10	(type I occipital condyle fracture, left side, initial encounter for open fracture)
S02.111	ICD 10	type II occipital condyle fracture
S02.111A	ICD 10	type II occipital condyle fracture, unspecified side, initial encounter for closed fracture
S02.11CA	ICD 10	type II occipital condyle fracture, right side, initial encounter for closed fracture
S02.11DA	ICD 10	(type II occipital condyle fracture, left side, initial encounter for closed fracture
S02.111B	ICD 10	type II occipital condyle fracture, unspecified side, initial encounter for open fracture
S02.11CB	ICD 10	type II occipital condyle fracture, right side, initial encounter for open fracture
S02.11DB	ICD 10	type II occipital condyle fracture, left side, initial encounter for open fracture
S02.112	ICD 10	type III occipital condyle fracture
S02.112A	ICD 10	type III occipital condyle fracture, unspecified side, initial encounter for closed fracture
S02.11EA	ICD 10	(type III occipital condyle fracture, right side, initial encounter for closed fracture)
S02.11FA	ICD 10	(type III occipital condyle fracture, left side, initial encounter for closed fracture)
S02.112B	ICD 10	type III occipital condyle fracture, unspecified side, initial encounter for open fracture
S02.11 EB	ICD 10	type III occipital condyle fracture, right side, initial encounter for open fracture
S02.11FB	ICD 10	type III occipital condyle fracture, left side, initial encounter for open fracture
S02.113	ICD 10	unspecified occipital condyle fracture
S02.113A	ICD 10	unspecified occipital condyle fracture, initial encounter for closed fracture
S02.113B	ICD 10	unspecified occipital condyle fracture, initial encounter for open fracture
S02.118	ICD 10	other fracture of occiput
S02.118A	ICD 10	other fracture of occiput, uspecified side, initial encounter for closed fracture
S02.11GA	ICD 10	other fracture of occiput, right side, initial encounter for closed fracture
S02.11HA	ICD 10	other fracture of occiput, left side, initial encounter for closed fracture
S02.118B	ICD 10	other fracture of occiput, unspecified side, initial encounter for open fracture
S02.11GB	ICD 10	other fracture of occiput, right side, initial encounter for open fracture
S02.11HB	ICD 10	other fracture of occiput, left side, initial encounter for open fracture
S02.119	ICD 10	unspecified fracture of occiput
S02.119A	ICD 10	unspecified fracture of occiput, initial encounter for closed fracture
S02.119B	ICD 10	unspecified fracture of occiput, initial encounter for open fracture
S02.19	ICD 10	other fracture of base of skull
S02.19XA	ICD 10	other fracture of base of skull, initial encounter for closed fracture
S02.19XB	ICD 10	other fracture for base of skull, initial encounter for open fracture
S02.8	ICD 10	fractures of other specified skull and facial bones
S02.8XXA	ICD 10	fractures of other specified skull and facial bones, initial encounter for closed fracture
S02.80XA	ICD 10	fracture of other specified skull and facial bones, unspecified side, initial encounter for closed fracture
S02.81XA	ICD 10	fracture of other specified skull and facial bones, right side, initial encounter for closed fracture
S02.82XA	ICD 10	fracture of other specified skull and facial bones, left side, initial encounter for closed fracture
S02.8XXB	ICD 10	fractures of other specified skull and facial bones, initial encounter for open fracture
S02.80XB	ICD 10	fracture of other specified skull and facial bones, unspecified side, initial encounter for open fracture
S02.81XB	ICD 10	fracture of other specified skull and facial bones, right side, initial encounter for open fracture
S02.82XB	ICD 10	fracture of other specified skull and facial bones, left side, initial encounter for open fracture
S02.9	ICD 10	fracture of unspecified skull and facial bones
S02.91	ICD 10	unspecified fracture of skull
S02.91XA	ICD 10	unspecified fracture of skull, initial encounter for closed fracture
S02.91XB	ICD 10	unspecified fracture of skull, initial encounter for open fracture
S07.1	ICD 10	crushing injury of skull
S07.1XXA	ICD 10	crushing injury of skull, initial encounter
Z87.820	ICD 10	personal history of traumatic brain injury
DOD0101	ICD 10	personal history of traumatic brain injury, highest level of severity unknown
DOD0102	ICD 10	Personal history of traumatic brain injury (TBI), highest level of severity mild (Glasgow coma scale 13-15), LOC <1hr, post trauma amnesia < 24hr
DOD0103	ICD 10	Personal history of traumatic brain injury (TBI), highest level of severity moderate (Glasgow coma scale 9-12), LOC 1-24 hrs, post trauma amnesia 2-7 days
DOD0104	ICD 10	Personal history of traumatic brain injury (TBI), highest level of severity severe (Glasgow coma scale 3-8) ,LOC > 24hrs, post trauma amnesia >7 days
DOD0105	ICD 10	Personal history of traumatic brain injury (TBI), penetrating intracranial wound (no level of severity assigned)

## Sheet: sTable 3
Supplemental Table 3. Data Sources and Definitions
Variable	Data Source(s)	Survey Variable Names	EHR Details: ICD Codes	Case Definition	Coding	Notes
Age	MVP Baseline Survey	BirthDt	--	--	N/A
Sex	MVP Baseline Survey, EHR	Sex	--	--	0=Female, 1=Male
Education	MVP Baseline Survey	educat	--	--	Advanced degree, College, High School or less
Race	MVP Baseline Survey, EHR	RaceW, RaceAA, RaceAI, RaceAsCh, RaceAsJp, RaceAsIn, RaceAsOt, RaceAsFp, RacePI, RaceOt	--	--	White, Black/African American, American Indian/Alaska Native, Asian or Pacific Islander, Multiracial, Unknown (No Races Checked), Other
Ethnicity	MVP Baseline Survey, EHR	ethnicity	--	--	Non-Hispanic/Non-Latino, Hispanic/Latino
Income	MVP Baseline Survey	income	--	--	<$60,000; $60,000-$99,999; >=$100,000
Alcohol Use Disorder	EHR	--	ICD9 Codes (303, 303.9, 305.0); ICD10 Codes (F10, F10.1, F10.2, F10.9)	No data exist on "alcohol use disorder" from survey data; therefore, relied solely on ICD codes for this condition; if 2 or more ICD codes for condition present, then case; if not, then control.	0=Control, 1=Case
Congestive Heart Failure	MVP Baseline Survey, EHR	circchf	ICD9 Codes (428, 428.1-428.4, 428.9); ICD10 Codes (I50; I50.1-4; I50.8-9)	If evidence of condition from survey data, then case. If no evidence of condition from survey data, then evaluated ICD codes; if 2 or more ICD codes for condition present, then case; if not, then control.	0=Control, 1=Case
Depression	MVP Baseline Survey, EHR	mhdep	ICD9 Codes (311, 296.2, 296.20-296.26, 625.4, 296.82, 296.3, 296.30-296.36, 296.90, 296.99, 301.13, 300.4); ICD10 Codes (F32.A; F32; F32.0-5; F32.8; F32.81; F32.89; F32.9; F33; F33.0-3)	If evidence of condition from survey data, then case. If no evidence of condition from survey data, then evaluated ICD codes; if 2 or more ICD codes for condition present, then case; if not, then control.	0=Control, 1=Case
Diabetes	MVP Baseline Survey, EHR	dodm	ICD9 Codes (249.0, 250, 790.21, 790.29) ICD10 codes (E08-E11; E13; R73.01; R73.09)	If evidence of condition from survey data, then case. If no evidence of condition from survey data, then evaluated ICD codes; if 2 or more ICD codes for condition present, then case; if not, then control.	0=Control, 1=Case
Hearing Loss	MVP Baseline Survey, EHR	hvhear	ICD9 Codes (389.0, 389.1, 389.2, 389.7, 389.9) ; ICD10 Codes (H90, H91)	If evidence of condition from survey data, then case. If no evidence of condition from survey data, then evaluated ICD codes; if 2 or more ICD codes for condition present, then case; if not, then control.	0=Control, 1=Case
Heart Attack | Coronary Artery Disease	MVP Baseline Survey, EHR	circhrtatk, circcad	ICD9 Codes (410, 410.1, 410.1, 410.4, 410.7-410.9, 411, 411.1, 414, 414.0, 414.10, 414.12, 414.8, 414.9 414.05, 412, 429.7); ICD10 Codes (I20; I20.0-2; I20.8; I21; I21.0-4; I21.9; I21.A; I22; I22.0-2; I22.8-9; I23; I24; I25; I25.1-9)	If evidence of condition from survey data, then case. If no evidence of condition from survey data, then evaluated ICD codes; if 2 or more ICD codes for condition present, then case; if not, then control.	0=Control, 1=Case
High Blood Pressure	MVP Baseline Survey, EHR	circhtn	ICD9 Codes (401, 796.2); ICD10 Codes (I10; R03.0)	If evidence of condition from survey data, then case. If no evidence of condition from survey data, then evaluated ICD codes; if 2 or more ICD codes for condition present, then case; if not, then control.	0=Control, 1=Case
High Cholesterol	MVP Baseline Survey, EHR	circchol	ICD9 Codes (272, 272.0-272.5, 272.8, 272.9); ICD10 Codes (E78; E78.0-9; E78.00; E78.01; E78.41; E78.49; E78.70-72; E78.79; E78.81; E78.89)	If evidence of condition from survey data, then case. If no evidence of condition from survey data, then evaluated ICD codes; if 2 or more ICD codes for condition present, then case; if not, then control.	0=Control, 1=Case
Obesity	MVP Baseline Survey	HeightSRFt, HeightSRIn, weightsrlb	ICD9 Codes (278.0, 278.00, 278.02, 278.03, 272, 272.0,272.1,272.2,272.3,272.4,272.5, 272.8, 272.9) ; ICD10 Codes (E66,E66.0,E66.1,E66.2,E66.3,E66.8,E66.9,V85.1, V85.21,V85.22,V85.23,V85.24,V85.25, V85.30,V85.31,V85.32,V85.33, V85.34,V85.35, V85.36,V85.37,V85.38,V85.39, V85.41,V85.42,V85.43,V85.44,Z68.25,Z68.26,Z68.27,Z68.28,Z68.29,Z68.30,Z68.31,Z68.32,Z68.33,Z68.34,Z68.35, Z68.36,Z68.37,Z68.38,Z6…	If evidence of condition from survey data, then case. If no evidence of condition from survey data, then evaluated ICD codes; if 2 or more ICD codes for condition present, then case; if not, then control.	0=Control, 1=Case
PTSD	MVP Baseline Survey, EHR	mhptsd	ICD9 Codes (309.81); ICD10 Codes (F43.10,F43.11,F43.12)	If evidence of condition from survey data, then case. If no evidence of condition from survey data, then evaluated ICD codes; if 2 or more ICD codes for condition present, then case; if not, then control.	0=Control, 1=Case
Pulmonary Embolism/Deep Vein Thrombosis	MVP Baseline Survey, EHR	circclot	ICD9 Codes (415, 415.0, 415.19, 453, 453.4, 453.5, 453.7, 453.9); ICD10 Codes ( I26; I26.0; I26.9; I82: I82.4-7; I82.9)	If evidence of condition from survey data, then case. If no evidence of condition from survey data, then evaluated ICD codes; if 2 or more ICD codes for condition present, then case; if not, then control.	0=Control, 1=Case
Spinal Cord Injury	MVP Baseline Survey, EHR	nssci	ICD9 Codes (952.xx); ICD10 Codes (S14.xxxx)	If evidence of condition from survey data, then case. If no evidence of condition from survey data, then evaluated ICD codes; if 2 or more ICD codes for condition present, then case; if not, then control.	0=Control, 1=Case
Vision Loss	MVP Baseline Survey	hvblind	--		0=Control, 1=Case
Physical Activity	MVP Baseline Survey	actexr	--	--	Never, Less Frequent Exercise, Regular Exercise
Sleep	MVP Baseline Survey	slpfall, slpwakepm, slpwakeam, slpunsat, slpexcdy	--	--	0=Never, 1=Insomnia, 2=Poor Sleep Quality, 3=Both
Smoking	MVP Baseline Survey	smk100, smkdly, smknow	--	--	Never, Current/Former
